# Supplementary material for: (E)-1-(4-Chloro­phen­yl)-3-[4-(dimethyl­amino)phen­yl]prop-2-en-1-one
Source: Acta Crystallogr Sect E Struct Rep Online. 2009 Mar 11;65(Pt 4):o739. doi: 10.1107/S1600536809007430 (PMC2968919; doi:10.1107/S1600536809007430)
Supplement: Supplementary file 2 [file e-65-0o739-Isup2.hkl]

# 
# h,k,l, Fc-squared, Fo-squared, sigma(Fo-squared) and status flag 
# 
data_I
_shelx_title ' 081214e in P2(1)/c' 
_shelx_refln_list_code          4 
_shelx_F_calc_maximum      288.28 
_exptl_crystal_F_000       600.00 
_reflns_d_resolution_high  0.8406 
 
loop_ 
 _symmetry_equiv_pos_as_xyz 
 'x, y, z' 
 '-x, y+1/2, -z+1/2' 
 '-x, -y, -z' 
 'x, -y-1/2, z-1/2' 
 
_cell_length_a    16.7920 
_cell_length_b    14.5602 
_cell_length_c     6.1160 
_cell_angle_alpha  90.000 
_cell_angle_beta   98.333 
_cell_angle_gamma  90.000 
 
_shelx_F_squared_multiplier     1.000 
 
loop_ 
 _refln_index_h 
 _refln_index_k 
 _refln_index_l 
 _refln_F_squared_calc 
 _refln_F_squared_meas 
 _refln_F_squared_sigma 
 _refln_observed_status 
   2   0   0     4580.97     4496.21    151.05 o 
   3   0   0       58.80       69.06      3.67 o 
   4   0   0      429.10      415.87     15.88 o 
   5   0   0      900.01     1008.61     14.99 o 
   6   0   0      341.70      337.78      9.68 o 
   7   0   0     1199.23     1199.77     19.09 o 
   8   0   0       12.48       17.68      4.82 o 
   9   0   0      905.56      858.03     22.61 o 
  10   0   0       64.06       66.26      6.82 o 
  11   0   0      476.88      519.28     21.27 o 
  12   0   0      303.80      343.00     14.71 o 
  13   0   0     4302.78     4896.71     64.83 o 
  14   0   0        1.03       32.20     10.16 o 
  15   0   0        3.22        8.70      9.16 o 
  16   0   0       24.92       24.78     10.38 o 
  17   0   0        0.21       15.10     10.21 o 
  18   0   0        0.00       -1.10      9.44 o 
  19   0   0       27.31       41.84     13.10 o 
   1   1   0        6.60        8.44      1.76 o 
   2   1   0      566.06      588.58     21.21 o 
   3   1   0      182.43      180.40      4.33 o 
   4   1   0      731.50      813.46     30.21 o 
   5   1   0      978.17      987.16     10.52 o 
   6   1   0     1164.02     1218.56     15.62 o 
   7   1   0      111.79      109.65      7.10 o 
   8   1   0       36.85       41.80      4.05 o 
   9   1   0      855.60      877.48     13.42 o 
  10   1   0      385.47      378.70      9.39 o 
  11   1   0        4.92        3.62      3.49 o 
  12   1   0       59.82       65.54      6.30 o 
  13   1   0      172.66      201.10     12.34 o 
  14   1   0        5.85        6.04      5.58 o 
  15   1   0       11.82        5.92      6.14 o 
  16   1   0        7.90       11.80      6.57 o 
  17   1   0       17.75       11.89      7.20 o 
  18   1   0       49.26       42.63      9.63 o 
  19   1   0        5.33        3.87      8.01 o 
   0   2   0        1.55       87.03     13.85 o 
   1   2   0      118.52      114.00      4.33 o 
   2   2   0      163.56      157.86      8.02 o 
   3   2   0      128.97      118.78      6.02 o 
   4   2   0      480.65      417.23      7.35 o 
   5   2   0      186.11      196.30      6.70 o 
   6   2   0        3.77        4.89      2.93 o 
   7   2   0      148.80      179.22      6.58 o 
   8   2   0      267.91      289.77      9.21 o 
   9   2   0       77.48       91.66      6.67 o 
  10   2   0        4.13        5.93      3.84 o 
  11   2   0       15.67       17.22      4.62 o 
  12   2   0       21.02       30.13      5.48 o 
  13   2   0        0.48       14.61      5.71 o 
  14   2   0        0.44        1.00      5.25 o 
  15   2   0        1.13        3.53      6.39 o 
  16   2   0        0.01       -7.00      5.68 o 
  17   2   0        2.78       -8.58      5.72 o 
  18   2   0        0.11       -2.62      7.00 o 
  19   2   0        1.27       -0.62      7.41 o 
   1   3   0      547.20      542.44     10.02 o 
   2   3   0      952.69     1032.33     25.05 o 
   3   3   0      305.11      331.66     20.19 o 
   4   3   0     1072.42     1155.14     54.25 o 
   5   3   0        8.69       10.89      2.82 o 
   6   3   0      452.47      451.58      9.67 o 
   7   3   0        6.48        2.85      3.19 o 
   8   3   0       92.11       88.95      5.73 o 
   9   3   0      637.56      666.54     14.35 o 
  10   3   0      202.49      187.46      7.84 o 
  11   3   0        3.76       -0.16      4.08 o 
  12   3   0       28.65       26.94      5.38 o 
  13   3   0        7.21       22.00      6.18 o 
  14   3   0       42.74       51.69      7.20 o 
  15   3   0       48.45       58.62      6.91 o 
  16   3   0        0.49       -3.98      6.53 o 
  17   3   0        1.98       -1.68      6.84 o 
  18   3   0        8.22        1.56      7.22 o 
  19   3   0        1.52       -3.76      9.31 o 
   0   4   0    83107.58    91036.87    393.69 o 
   1   4   0      423.00      433.38     18.39 o 
   2   4   0      611.68      621.88     15.03 o 
   3   4   0       83.85       83.84      4.27 o 
   4   4   0      774.39      683.14     12.67 o 
   5   4   0       24.07       21.62      2.89 o 
   6   4   0        0.01       -0.05      3.24 o 
   7   4   0      654.26      621.14     20.38 o 
   8   4   0       29.42       24.35      4.15 o 
   9   4   0      525.37      581.53     20.13 o 
  10   4   0       40.88       37.92      4.79 o 
  11   4   0      149.53      130.43      7.21 o 
  12   4   0      108.71      107.43      7.13 o 
  13   4   0     2193.49     2331.56     57.80 o 
  14   4   0        3.01        5.09      5.22 o 
  15   4   0        3.51        4.56      5.57 o 
  16   4   0        4.77        1.86      6.15 o 
  17   4   0        2.93        1.08      8.79 o 
  18   4   0        2.26       -8.03      8.66 o 
  19   4   0        7.68       14.04     18.72 o 
   1   5   0       19.05       12.90      3.13 o 
   2   5   0      304.08      294.89     10.08 o 
   3   5   0      252.05      203.17      6.76 o 
   4   5   0        0.19       -1.29      2.75 o 
   5   5   0      425.57      393.34     14.47 o 
   6   5   0       39.03       26.14      4.11 o 
   7   5   0       10.45        6.53      2.95 o 
   8   5   0       13.54       17.61      4.30 o 
   9   5   0      490.31      514.89     26.91 o 
  10   5   0      115.87      118.40      7.43 o 
  11   5   0        3.54        4.93      4.32 o 
  12   5   0       40.68       37.32      6.25 o 
  13   5   0      179.75      182.44     16.25 o 
  14   5   0       46.37       46.85      8.20 o 
  15   5   0        0.03        6.88      6.84 o 
  16   5   0        0.19       -5.79      6.48 o 
  17   5   0       19.76       31.20     18.72 o 
  18   5   0       33.21       52.65     21.06 o 
   0   6   0       68.45       62.13      7.15 o 
   1   6   0      107.91      115.91      5.65 o 
   2   6   0      102.09      101.73      5.46 o 
   3   6   0      144.02      142.80      6.22 o 
   4   6   0      745.00      656.01     15.99 o 
   5   6   0      569.62      628.88     17.63 o 
   6   6   0        6.94       10.51      3.13 o 
   7   6   0      303.86      316.88     10.91 o 
   8   6   0      482.69      474.51     18.59 o 
   9   6   0      161.88      185.27      7.18 o 
  10   6   0        1.18        2.76      4.35 o 
  11   6   0       48.90       58.20      6.87 o 
  12   6   0       58.59       69.18      9.14 o 
  13   6   0        0.88        5.52      6.23 o 
  14   6   0        1.05        0.90      6.14 o 
  15   6   0        2.36       10.52      6.88 o 
  16   6   0        0.83        2.22      9.55 o 
  17   6   0        5.16        6.36     10.55 o 
  18   6   0        0.92       10.92     18.33 o 
   1   7   0      674.45      653.93     23.59 o 
   2   7   0       76.08       88.43      5.64 o 
   3   7   0      166.53      186.49      7.60 o 
   4   7   0      197.37      215.23      7.70 o 
   5   7   0       84.87       70.98      5.30 o 
   6   7   0       53.80       47.87      4.75 o 
   7   7   0       35.81       40.00      4.05 o 
   8   7   0       23.52       23.69      3.61 o 
   9   7   0      184.40      173.97      8.53 o 
  10   7   0        8.52        4.90      5.58 o 
  11   7   0        0.60        1.36      5.39 o 
  12   7   0        8.03       10.65      6.45 o 
  13   7   0       24.53       25.21      7.38 o 
  14   7   0       45.85       47.75     11.24 o 
  15   7   0       49.56       53.19     11.32 o 
  16   7   0        8.95       14.15      9.15 o 
  17   7   0        0.24        5.61      9.46 o 
  18   7   0        0.55       -6.24     15.60 o 
   0   8   0     1836.47     1912.63    157.18 o 
   1   8   0      103.05      124.82      7.08 o 
   2   8   0      210.63      221.20      8.72 o 
   3   8   0       28.76       15.67      4.00 o 
   4   8   0      549.91      566.14     13.03 o 
   5   8   0       63.12       64.37      5.58 o 
   6   8   0       56.02       68.49      5.72 o 
   7   8   0      107.03      106.93      5.84 o 
   8   8   0        7.00        4.19      3.27 o 
   9   8   0      110.87      125.22      9.66 o 
  10   8   0        2.48       -1.55      5.24 o 
  11   8   0        1.77        1.74      5.50 o 
  12   8   0        0.01        8.36      8.33 o 
  13   8   0      296.90      327.21     48.17 o 
  14   8   0        1.95        9.41      9.49 o 
  15   8   0       10.24       14.95      9.56 o 
  16   8   0        2.49        4.52      8.21 o 
  17   8   0       16.05       19.68      9.48 o 
   1   9   0        8.34        2.58      3.94 o 
   2   9   0      104.84      137.43      7.82 o 
   3   9   0       92.95       92.46      8.16 o 
   4   9   0        0.72       -3.72      3.16 o 
   5   9   0       19.35       12.31      4.08 o 
   6   9   0       20.33       12.42      5.18 o 
   7   9   0       19.13        5.32      4.70 o 
   8   9   0       11.83        3.88      5.27 o 
   9   9   0       75.91       85.90     11.70 o 
  10   9   0       22.27       37.70      9.92 o 
  11   9   0        2.29        3.02      8.41 o 
  12   9   0        7.87        4.91      9.24 o 
  13   9   0       39.32       49.86     11.77 o 
  14   9   0        8.99       15.83      8.87 o 
  15   9   0        1.31        3.06      8.71 o 
  16   9   0        2.26        0.33      9.61 o 
   0  10   0       26.72       17.64      7.00 o 
   1  10   0       14.66       17.52      4.75 o 
   2  10   0        2.18        2.13      3.73 o 
   3  10   0       13.64       14.52      4.71 o 
   4  10   0      106.81      107.95      7.15 o 
   5  10   0      180.16      157.19     10.10 o 
   6  10   0        2.02        5.47      5.32 o 
   7  10   0       70.54       67.60      8.85 o 
   8  10   0       72.35       83.25     11.82 o 
   9  10   0       29.89       40.90      9.93 o 
  10  10   0        0.47       -2.40      7.11 o 
  11  10   0       18.55       31.59     10.20 o 
  12  10   0       16.12       17.14     10.10 o 
  13  10   0        0.01       -2.82     11.12 o 
  14  10   0        0.01        8.34      8.71 o 
  15  10   0        0.09        8.54     10.55 o 
  16  10   0        1.01       15.53      9.67 o 
   1  11   0      126.96      116.75      7.88 o 
   2  11   0       16.37       31.23      7.43 o 
   3  11   0       31.20       27.35      5.09 o 
   4  11   0       26.11       29.41      6.96 o 
   5  11   0       20.42       14.78      6.49 o 
   6  11   0       77.25       80.76      9.21 o 
   7  11   0       19.28       26.15      9.95 o 
   8  11   0        0.62       -0.30     12.87 o 
   9  11   0       14.33       18.23      8.54 o 
  10  11   0        0.04       -2.01      7.61 o 
  11  11   0        0.00        4.92      8.81 o 
  12  11   0        5.36        9.87      8.81 o 
  13  11   0       17.41       17.30     12.68 o 
  14  11   0        9.09       11.53      9.44 o 
  15  11   0       12.37       22.62     10.76 o 
   0  12   0        1.24        4.68      6.47 o 
   1  12   0        0.28        4.48      4.60 o 
   2  12   0      180.77      190.87     12.33 o 
   3  12   0       32.73       28.42      6.51 o 
   4  12   0      128.02      129.21     11.61 o 
   5  12   0       28.03       30.03      6.76 o 
   6  12   0       14.49       18.20      9.56 o 
   7  12   0        7.55        6.55      8.19 o 
   8  12   0        0.06        3.45      6.92 o 
   9  12   0       11.03       14.28      8.43 o 
  10  12   0        1.88       -3.33      7.28 o 
  11  12   0        0.35        8.41      8.81 o 
  12  12   0       10.33       18.62      9.81 o 
  13  12   0       11.26       18.17     10.04 o 
  14  12   0        0.53        8.27     10.16 o 
   1  13   0        8.08        0.45      5.48 o 
   2  13   0        3.27        4.88      5.62 o 
   3  13   0       24.39       31.53      7.64 o 
   4  13   0        1.73        1.04      5.60 o 
   5  13   0        2.85        4.09      5.88 o 
   6  13   0        8.65        1.03      7.85 o 
   7  13   0       17.01       12.84      8.71 o 
   8  13   0        2.93        3.80      7.57 o 
   9  13   0        1.96        6.39      8.21 o 
  10  13   0        8.52        8.37      8.08 o 
  11  13   0        0.23        3.30      8.27 o 
  12  13   0        0.95       12.30      9.83 o 
  13  13   0        3.88        9.66      9.93 o 
   0  14   0        1.33       -3.12     10.14 o 
   1  14   0        1.89        6.75      7.86 o 
   2  14   0        0.02        0.90      6.34 o 
   3  14   0        0.54        1.51      5.94 o 
   4  14   0        2.84        4.86      6.50 o 
   5  14   0       12.28        7.73      8.98 o 
   6  14   0        0.36        2.34      9.09 o 
   7  14   0        4.01        4.12      7.87 o 
   8  14   0        4.25        4.24      8.43 o 
   9  14   0        0.01        4.02      8.34 o 
  10  14   0        0.00       -0.04      8.37 o 
  11  14   0        2.66        8.78      8.96 o 
   1  15   0        7.66        7.45      8.41 o 
   2  15   0       11.40        8.58      8.54 o 
   3  15   0        5.22        4.45      8.68 o 
   4  15   0        2.14       -1.50      8.08 o 
   5  15   0        1.02       -7.45     14.63 o 
   6  15   0        6.74       17.28     10.38 o 
   7  15   0        2.90        8.79     13.65 o 
   8  15   0        0.01        2.32      8.92 o 
   9  15   0        0.20       -0.56      8.86 o 
   0  16   0        0.02       -4.68     11.31 o 
   1  16   0        4.99        4.80      8.77 o 
   2  16   0       19.32       22.51      9.21 o 
   3  16   0        2.14       -9.75     14.43 o 
   4  16   0       12.01       21.45     15.21 o 
   5  16   0        1.89       -5.46     13.26 o 
   6  16   0        1.26        0.84      9.84 o 
   7  16   0        0.78       33.59     33.93 o 
   1  17   0        1.92       -6.88      8.68 o 
   2  17   0        0.00        8.19     17.16 o 
   3  17   0        5.68       17.16     15.60 o 
 -19   1   1        2.56        3.95      9.36 o 
 -18   1   1        4.61        7.98      7.61 o 
 -17   1   1        2.46       -3.39      6.24 o 
 -16   1   1        8.27        3.81      5.88 o 
 -15   1   1      344.20      358.17     15.01 o 
 -14   1   1      341.28      351.69     31.41 o 
 -13   1   1       77.70       67.40      7.52 o 
 -12   1   1       28.72       24.76      4.88 o 
 -11   1   1       47.26       44.42      4.11 o 
 -10   1   1       20.96       14.83      3.10 o 
  -9   1   1      385.49      412.92     19.63 o 
  -8   1   1      634.88      663.85     12.33 o 
  -7   1   1      213.81      222.81      7.81 o 
  -6   1   1      788.62      784.68     14.50 o 
  -5   1   1     2494.94     2567.36     29.27 o 
  -4   1   1      419.15      393.89      6.44 o 
  -3   1   1     4504.17     4710.77    185.78 o 
  -2   1   1     7901.62     7735.41     51.34 o 
  -1   1   1     3674.49     3718.07    344.08 o 
   0   1   1      278.97      232.38      8.75 o 
   1   1   1        7.75        4.60      2.97 o 
   2   1   1      183.52      152.14      9.20 o 
   3   1   1       34.69       31.65      4.33 o 
   4   1   1      190.74      192.24      8.02 o 
   5   1   1       51.29       50.62      4.27 o 
   6   1   1      796.10      873.83     23.69 o 
   7   1   1      998.60     1236.94     19.09 o 
   8   1   1      380.22      449.98     12.69 o 
   9   1   1        0.92        5.63      4.57 o 
  10   1   1      407.62      429.14     15.76 o 
  11   1   1      272.83      297.27     10.90 o 
  12   1   1        0.29        3.25      4.70 o 
  13   1   1       11.31       16.50      7.12 o 
  14   1   1       56.69       76.28      9.01 o 
  15   1   1       18.66       18.95      6.68 o 
  16   1   1        5.44        5.87      7.56 o 
  17   1   1        8.77       26.65      8.39 o 
  18   1   1        3.55       -4.35     10.66 o 
  19   1   1        4.14       22.73     19.31 o 
 -19   2   1        7.38       11.86      7.99 o 
 -18   2   1       22.21       17.54      8.05 o 
 -17   2   1       11.98        8.55      7.44 o 
 -16   2   1       51.27       52.57     11.69 o 
 -15   2   1        5.80       14.05      6.18 o 
 -14   2   1      204.04      205.81     12.70 o 
 -13   2   1      139.62      124.46      7.73 o 
 -12   2   1      337.10      321.08     17.62 o 
 -11   2   1      474.41      454.72     11.60 o 
 -10   2   1       14.94        7.57      3.63 o 
  -9   2   1       35.89       46.33      4.26 o 
  -8   2   1     2338.19     2383.78     56.08 o 
  -7   2   1     3302.97     3574.22    109.25 o 
  -6   2   1       65.93       58.53      3.72 o 
  -5   2   1       61.62       61.45      3.45 o 
  -4   2   1     2056.91     1841.90     24.77 o 
  -3   2   1     1403.44     1432.09     74.07 o 
  -2   2   1        3.06        3.59      2.53 o 
  -1   2   1      419.86      354.85      7.87 o 
   0   2   1    14120.23    13931.28    299.86 o 
   1   2   1    19516.44    19784.20    398.87 o 
   2   2   1      307.92      342.89      9.19 o 
   3   2   1     2420.50     2438.81     68.17 o 
   4   2   1      856.02      856.37     12.45 o 
   5   2   1     1563.27     1576.30     32.54 o 
   6   2   1     4016.94     4364.84    104.13 o 
   7   2   1     1669.96     1784.27     86.50 o 
   8   2   1      348.73      330.27     10.71 o 
   9   2   1      314.24      312.37     11.03 o 
  10   2   1       34.18       38.94      6.07 o 
  11   2   1       64.21       72.55      7.58 o 
  12   2   1      678.07      707.96     25.85 o 
  13   2   1      604.87      690.51     19.76 o 
  14   2   1      633.95      700.78     26.97 o 
  15   2   1      201.15      242.60     20.10 o 
  16   2   1       56.15       58.50      8.59 o 
  17   2   1       43.49       53.52     10.20 o 
  18   2   1        1.20       -3.02     11.24 o 
  19   2   1       53.81       78.01     24.96 o 
 -19   3   1        5.47        4.88      7.87 o 
 -18   3   1       20.93       15.01      8.18 o 
 -17   3   1       17.02       12.74      7.73 o 
 -16   3   1        2.54       -1.16      6.38 o 
 -15   3   1      311.83      284.65     16.31 o 
 -14   3   1      333.62      347.25     16.19 o 
 -13   3   1      346.91      380.37     12.51 o 
 -12   3   1       50.24       53.42      5.60 o 
 -11   3   1        7.38        8.86      3.95 o 
 -10   3   1      167.22      153.49      7.04 o 
  -9   3   1      182.53      171.40      6.93 o 
  -8   3   1      476.84      443.88     11.26 o 
  -7   3   1      771.42      795.47     15.11 o 
  -6   3   1     1906.43     1697.71     37.84 o 
  -5   3   1     1932.37     1886.35     36.82 o 
  -4   3   1      653.53      604.16     12.61 o 
  -3   3   1     1001.60     1120.93     30.85 o 
  -2   3   1     7201.68     6966.40    158.78 o 
  -1   3   1     8515.72     8577.87     58.54 o 
   0   3   1     1652.70     1546.40     14.89 o 
   1   3   1        7.19        8.15      2.94 o 
   2   3   1        0.30        4.28     14.24 o 
   3   3   1      247.12      237.09      7.71 o 
   4   3   1       67.08       83.38      4.36 o 
   5   3   1      137.93      137.73      5.79 o 
   6   3   1     1811.16     2039.47     22.57 o 
   7   3   1      892.59      991.27     35.80 o 
   8   3   1      369.52      416.16     13.18 o 
   9   3   1        3.23        0.41      3.96 o 
  10   3   1      389.58      383.55     12.63 o 
  11   3   1      339.22      389.22     25.95 o 
  12   3   1       14.83       19.10      6.11 o 
  13   3   1        1.85       -3.98      5.36 o 
  14   3   1       86.71       88.54      8.85 o 
  15   3   1        3.87       -2.91      5.75 o 
  16   3   1        5.02       13.13      6.98 o 
  17   3   1       24.60       20.49     12.13 o 
  18   3   1       11.30       24.18     18.72 o 
 -19   4   1        9.84        5.94      8.57 o 
 -18   4   1        6.03       10.19      8.30 o 
 -17   4   1        1.97        6.77      9.32 o 
 -16   4   1        0.05        2.44      6.52 o 
 -15   4   1        3.74        6.64      6.94 o 
 -14   4   1        9.23        9.05      5.91 o 
 -13   4   1       61.06       70.65      7.80 o 
 -12   4   1       19.60       29.84      6.01 o 
 -11   4   1       29.92       34.78      5.05 o 
 -10   4   1       53.47       58.15      4.94 o 
  -9   4   1       13.24       11.45      3.44 o 
  -8   4   1      100.44       89.92      5.40 o 
  -7   4   1      466.03      437.94     14.11 o 
  -6   4   1      199.40      223.49     11.15 o 
  -5   4   1        1.30       -0.70      1.67 o 
  -4   4   1        6.95        1.87      2.89 o 
  -3   4   1      223.95      270.11     11.99 o 
  -2   4   1     1525.41     1554.22     84.98 o 
  -1   4   1     4101.01     4017.87     93.23 o 
   0   4   1     4084.13     4002.79     57.20 o 
   1   4   1      245.17      240.55     18.89 o 
   2   4   1       64.49       70.50      9.04 o 
   3   4   1       28.41       28.88      2.84 o 
   4   4   1       65.73       72.29      4.30 o 
   5   4   1      197.70      200.44      7.26 o 
   6   4   1       57.73       65.58     10.81 o 
   7   4   1        0.01        7.88      3.78 o 
   8   4   1       49.58       44.53      5.14 o 
   9   4   1       36.67       37.72      5.20 o 
  10   4   1       46.46       37.98      5.66 o 
  11   4   1      188.33      201.32     10.58 o 
  12   4   1      202.96      247.12     11.61 o 
  13   4   1      112.78      123.32      9.29 o 
  14   4   1        6.42        5.02      5.83 o 
  15   4   1        3.81        5.76      6.99 o 
  16   4   1        5.78       -2.38      7.11 o 
  17   4   1        2.73       -1.49      9.23 o 
  18   4   1        0.07      -20.67     14.82 o 
 -19   5   1        0.03       -0.76      7.60 o 
 -18   5   1        1.89       -0.24      7.70 o 
 -17   5   1        1.16        3.54      7.28 o 
 -16   5   1       11.73       13.35      7.31 o 
 -15   5   1      133.43      142.56     10.55 o 
 -14   5   1       39.16       36.55      6.96 o 
 -13   5   1        4.58        6.67      5.60 o 
 -12   5   1        0.16       -5.96      4.65 o 
 -11   5   1        0.21        4.76      5.10 o 
 -10   5   1       30.85       24.92      4.38 o 
  -9   5   1       17.31       23.27      3.85 o 
  -8   5   1      324.95      317.37      7.42 o 
  -7   5   1       13.01       12.99      2.63 o 
  -6   5   1      152.40      134.07      9.33 o 
  -5   5   1       40.58       36.85      3.76 o 
  -4   5   1       56.25       52.12      4.35 o 
  -3   5   1      425.63      407.60     17.84 o 
  -2   5   1     2347.06     2597.44    115.07 o 
  -1   5   1       71.52       61.96      5.80 o 
   0   5   1      195.54      201.70     18.18 o 
   1   5   1      400.11      321.22      8.38 o 
   2   5   1        1.77       -2.22      2.66 o 
   3   5   1       38.30       44.58      3.51 o 
   4   5   1        5.60        2.22      2.27 o 
   5   5   1      269.75      286.38     12.05 o 
   6   5   1        0.08       -0.16      3.06 o 
   7   5   1      166.93      152.91      6.98 o 
   8   5   1       27.12       19.81      4.13 o 
   9   5   1        0.15       -0.90      3.66 o 
  10   5   1       52.04       49.23      5.88 o 
  11   5   1       38.80       37.74      6.01 o 
  12   5   1        2.94        4.10      5.30 o 
  13   5   1       23.69       19.66      8.21 o 
  14   5   1       15.53       15.28      8.93 o 
  15   5   1        8.08       12.16      7.26 o 
  16   5   1        2.54        5.44      9.44 o 
  17   5   1        0.79       11.50     10.31 o 
  18   5   1        0.25      -12.48     16.38 o 
 -18   6   1        1.89        5.21      7.95 o 
 -17   6   1        4.33        8.08      7.42 o 
 -16   6   1       17.17       20.80      6.84 o 
 -15   6   1        0.20        2.55      5.35 o 
 -14   6   1       16.43       20.27      6.31 o 
 -13   6   1      240.60      225.88     13.08 o 
 -12   6   1      340.59      342.53     21.19 o 
 -11   6   1       26.42       21.25      5.60 o 
 -10   6   1       19.06       13.79      5.10 o 
  -9   6   1       28.97       23.35      5.20 o 
  -8   6   1       69.60       50.46      5.21 o 
  -7   6   1      265.33      257.99      6.24 o 
  -6   6   1      108.60      105.81      7.20 o 
  -5   6   1       54.74       60.01      3.68 o 
  -4   6   1        0.08        2.65      2.72 o 
  -3   6   1      709.98      747.01     24.21 o 
  -2   6   1       25.21       24.95      3.96 o 
  -1   6   1       30.44       28.13      3.84 o 
   0   6   1     2438.67     2621.32    156.50 o 
   1   6   1     2395.24     2499.69    171.76 o 
   2   6   1       11.78        9.60      3.34 o 
   3   6   1      113.25      100.74      6.53 o 
   4   6   1       62.72       45.51      3.57 o 
   5   6   1      304.43      310.50      7.88 o 
   6   6   1      848.80      811.52     18.30 o 
   7   6   1      128.05      110.97      6.18 o 
   8   6   1      226.77      213.03      8.61 o 
   9   6   1        1.85       -0.97      3.69 o 
  10   6   1       46.73       49.20      5.81 o 
  11   6   1       44.45       31.40      7.34 o 
  12   6   1       61.48       55.45      8.35 o 
  13   6   1      150.06      158.24     15.79 o 
  14   6   1       70.75       62.87     12.82 o 
  15   6   1       18.11        6.07      8.58 o 
  16   6   1       25.34       20.98     10.59 o 
  17   6   1        0.02       10.11      9.09 o 
 -18   7   1        8.31       24.57     16.77 o 
 -17   7   1       10.39       15.53      9.46 o 
 -16   7   1       15.09        6.89      7.14 o 
 -15   7   1       82.34       60.07     16.55 o 
 -14   7   1       76.20       77.64      9.47 o 
 -13   7   1      132.74      121.97     11.09 o 
 -12   7   1       16.94       12.81      6.15 o 
 -11   7   1       16.21       14.09      6.34 o 
 -10   7   1       74.42       72.29      8.32 o 
  -9   7   1       48.59       53.49      7.11 o 
  -8   7   1      113.03      109.08     11.04 o 
  -7   7   1      249.13      211.53     16.33 o 
  -6   7   1      625.04      611.00     35.13 o 
  -5   7   1      186.73      223.58     15.24 o 
  -4   7   1       97.86       86.89      6.25 o 
  -3   7   1        5.23        9.17      3.17 o 
  -2   7   1     1525.19     1631.31     78.25 o 
  -1   7   1     1821.77     2043.88    124.58 o 
   0   7   1      510.85      487.71     20.94 o 
   1   7   1       14.09       13.01      3.98 o 
   2   7   1        7.21        1.38      3.52 o 
   3   7   1      181.52      190.46      9.66 o 
   4   7   1        0.03       -1.87      3.23 o 
   5   7   1       39.93       43.97      3.75 o 
   6   7   1      512.86      485.08     20.64 o 
   7   7   1      177.63      144.09      6.21 o 
   8   7   1       22.23       22.80      4.20 o 
   9   7   1        7.63        0.96      3.68 o 
  10   7   1      106.98      104.49      8.62 o 
  11   7   1      119.61      131.50     13.07 o 
  12   7   1       35.45       41.42      7.90 o 
  13   7   1        9.85       12.09      8.71 o 
  14   7   1       27.63       36.32     10.21 o 
  15   7   1        0.73        8.64      9.72 o 
  16   7   1        2.01        9.17      8.98 o 
  17   7   1        8.90       17.55     11.11 o 
 -17   8   1        2.10        4.62      9.88 o 
 -16   8   1        0.02       -2.73     12.29 o 
 -15   8   1        0.44        4.89      6.46 o 
 -14   8   1       13.61       17.57      7.55 o 
 -13   8   1       66.47       85.88      9.91 o 
 -12   8   1        5.62        5.34      6.07 o 
 -11   8   1       21.57        9.78      6.44 o 
 -10   8   1       37.74       32.83      7.11 o 
  -9   8   1        0.05       -0.84      4.72 o 
  -8   8   1       41.14       47.42      9.27 o 
  -7   8   1      116.38      120.21     17.16 o 
  -6   8   1       90.62       92.07      7.34 o 
  -5   8   1        5.38        6.30      4.49 o 
  -4   8   1       20.65       17.34      3.54 o 
  -3   8   1       35.29       62.72     11.58 o 
  -2   8   1      484.55      446.16     18.92 o 
  -1   8   1     1211.62     1379.81     35.94 o 
   0   8   1     1277.41     1392.37     65.19 o 
   1   8   1      241.99      236.02      9.41 o 
   2   8   1       25.05       26.56      4.58 o 
   3   8   1        8.22        2.41      4.50 o 
   4   8   1       17.55       27.70      4.33 o 
   5   8   1       58.20       66.67      4.71 o 
   6   8   1       17.23       11.07      4.02 o 
   7   8   1        2.79        4.19      3.45 o 
   8   8   1       59.31       48.98      6.08 o 
   9   8   1       20.63       19.10      4.30 o 
  10   8   1       17.10       10.07      5.88 o 
  11   8   1      110.78       97.60     18.72 o 
  12   8   1      168.10      209.64     30.42 o 
  13   8   1       82.35      103.39     14.38 o 
  14   8   1        7.62        9.31      8.79 o 
  15   8   1        1.30       12.78     22.43 o 
  16   8   1        6.96       18.37     11.32 o 
 -17   9   1        1.80       22.58     25.94 o 
 -16   9   1        0.57        3.76      9.61 o 
 -15   9   1       21.56       33.91     10.44 o 
 -14   9   1        2.94        6.83      8.81 o 
 -13   9   1       12.79       21.09      7.36 o 
 -12   9   1       13.55       10.68      6.22 o 
 -11   9   1       17.22       11.85      6.29 o 
 -10   9   1       63.27       59.48      8.47 o 
  -9   9   1       15.06       14.48      5.87 o 
  -8   9   1       36.32       40.53     12.68 o 
  -7   9   1        4.71        7.15      8.22 o 
  -6   9   1       10.32        9.38      6.26 o 
  -5   9   1       51.85       42.32      6.29 o 
  -4   9   1       47.92       46.38      6.29 o 
  -3   9   1       16.02        9.32      3.71 o 
  -2   9   1      255.49      257.17     11.48 o 
  -1   9   1       20.21       30.97      5.05 o 
   0   9   1       84.97       71.10      6.67 o 
   1   9   1      267.72      304.11     10.94 o 
   2   9   1       16.74       13.27      4.43 o 
   3   9   1       13.69        9.27      4.32 o 
   4   9   1       10.66        8.74      4.20 o 
   5   9   1       72.45       69.25      6.06 o 
   6   9   1        9.26        6.09      3.89 o 
   7   9   1        5.75        2.78      4.35 o 
   8   9   1        2.32        1.72      4.02 o 
   9   9   1        1.87       -1.31      3.68 o 
  10   9   1        0.37        6.63      7.72 o 
  11   9   1        0.32        7.85      8.54 o 
  12   9   1       11.44       16.53     11.12 o 
  13   9   1        7.62        7.85      7.65 o 
  14   9   1        5.69        2.48      8.90 o 
  15   9   1        1.04       -7.25      9.33 o 
  16   9   1        0.98        5.35      9.02 o 
 -16  10   1        1.67       12.78      9.88 o 
 -15  10   1        0.91        7.75      9.27 o 
 -14  10   1        3.00       -1.10      8.13 o 
 -13  10   1      125.28      132.45     15.44 o 
 -12  10   1      180.07      175.93     16.49 o 
 -11  10   1       16.43       11.95      6.50 o 
 -10  10   1       82.93       69.98     10.26 o 
  -9  10   1        4.37        3.89     10.34 o 
  -8  10   1       22.24       21.78      8.90 o 
  -7  10   1       25.28       15.87      7.97 o 
  -6  10   1        5.29        4.97      8.58 o 
  -5  10   1       54.62       64.24      7.60 o 
  -4  10   1      129.06      124.92     11.92 o 
  -3  10   1      178.81      171.21     14.71 o 
  -2  10   1      112.66      106.76      7.12 o 
  -1  10   1       26.46       25.78      5.23 o 
   0  10   1      204.58      219.79     10.05 o 
   1  10   1      136.23      159.92      9.00 o 
   2  10   1        7.35        7.38      4.35 o 
   3  10   1        7.20        1.51      3.82 o 
   4  10   1       29.34       18.35      4.66 o 
   5  10   1        3.65        2.86      4.02 o 
   6  10   1       66.95       70.82      6.51 o 
   7  10   1        0.07       -0.57      3.84 o 
   8  10   1       28.53       22.67      6.23 o 
   9  10   1       36.01       39.59      9.24 o 
  10  10   1       34.33       41.12      9.76 o 
  11  10   1       21.93       20.90      9.16 o 
  12  10   1        9.77       13.46      9.10 o 
  13  10   1       11.07        5.85      9.10 o 
  14  10   1        0.89       -2.35      7.43 o 
  15  10   1        4.60       10.79      8.71 o 
 -15  11   1        1.67       12.03     11.70 o 
 -14  11   1       10.00        8.88      9.93 o 
 -13  11   1        0.29        3.97      8.81 o 
 -12  11   1        4.65        3.55      8.66 o 
 -11  11   1       22.00       44.62     11.53 o 
 -10  11   1        2.87        6.75      8.79 o 
  -9  11   1       23.81       27.18     10.21 o 
  -8  11   1        7.64        5.33      7.87 o 
  -7  11   1       18.09       14.21      8.53 o 
  -6  11   1       29.68       39.08     14.82 o 
  -5  11   1        6.22        5.28      5.27 o 
  -4  11   1        0.30       -0.12      5.01 o 
  -3  11   1        0.17        2.09      5.33 o 
  -2  11   1       82.11      103.03      8.95 o 
  -1  11   1       88.03      113.71     10.47 o 
   0  11   1       23.73       25.35      5.59 o 
   1  11   1        0.54       -0.69      4.07 o 
   2  11   1       22.26       23.60      5.31 o 
   3  11   1        3.66        2.03      4.31 o 
   4  11   1        2.06        3.96      4.31 o 
   5  11   1        0.49        1.65      4.20 o 
   6  11   1       31.86       29.50      6.49 o 
   7  11   1       10.25        7.04      5.61 o 
   8  11   1        4.51        5.27      7.17 o 
   9  11   1        4.85        2.41     12.29 o 
  10  11   1       12.12       18.19      8.68 o 
  11  11   1       22.82       21.38      9.33 o 
  12  11   1        7.14       12.09      9.38 o 
  13  11   1        3.66       14.69      9.64 o 
  14  11   1        1.00        7.75      8.58 o 
 -14  12   1        7.15       -0.59      9.67 o 
 -13  12   1       13.85       19.56     10.30 o 
 -12  12   1        0.30       13.87     12.68 o 
 -11  12   1        1.47        4.12      9.05 o 
 -10  12   1        7.24        3.99      9.21 o 
  -9  12   1        0.84        8.24      8.96 o 
  -8  12   1        0.34       -1.63      7.93 o 
  -7  12   1        3.44       -4.94      7.31 o 
  -6  12   1        3.31        1.42      8.66 o 
  -5  12   1        0.84       -2.23      8.58 o 
  -4  12   1       20.11       20.37      6.41 o 
  -3  12   1        1.17        6.64      5.98 o 
  -2  12   1       27.08       16.91      6.58 o 
  -1  12   1       94.26       96.62      9.45 o 
   0  12   1      123.50      144.08     22.47 o 
   1  12   1       31.93       34.00      6.34 o 
   2  12   1        2.52       -0.09      4.54 o 
   3  12   1        5.58        7.84      4.67 o 
   4  12   1        0.62        3.37      4.48 o 
   5  12   1        0.61       -1.78      5.49 o 
   6  12   1        0.00       -1.76      5.12 o 
   7  12   1        1.07        2.76      5.39 o 
   8  12   1       17.93       16.12      8.58 o 
   9  12   1        8.16       11.59      8.42 o 
  10  12   1        0.01        7.10     12.29 o 
  11  12   1       10.62        5.98      8.81 o 
  12  12   1       20.77       33.33     10.89 o 
  13  12   1       13.37       21.10      9.08 o 
 -13  13   1        5.67       18.60     10.66 o 
 -12  13   1        8.89       13.36      9.73 o 
 -11  13   1        8.15        7.80      9.62 o 
 -10  13   1       22.36       33.69     22.04 o 
  -9  13   1        2.74       -0.03      8.52 o 
  -8  13   1        0.08        1.33      9.09 o 
  -7  13   1        0.00       -5.65      7.77 o 
  -6  13   1        3.38        4.88      8.43 o 
  -5  13   1        4.37        8.99     10.92 o 
  -4  13   1        2.12       -3.28     11.90 o 
  -3  13   1        7.40        5.99      5.83 o 
  -2  13   1       10.64       11.36      6.77 o 
  -1  13   1        2.92        9.32      6.42 o 
   0  13   1       10.54        8.92      6.35 o 
   1  13   1       44.87       45.82      7.96 o 
   2  13   1        0.65       -1.42      5.98 o 
   3  13   1       18.65       23.29      6.52 o 
   4  13   1        1.99        1.08      4.97 o 
   5  13   1        5.15        7.63      5.76 o 
   6  13   1        0.02       -5.33      5.05 o 
   7  13   1        3.60       19.87      9.08 o 
   8  13   1        1.60       10.38      9.95 o 
   9  13   1        0.84        5.29      8.14 o 
  10  13   1        0.14       -7.48      7.39 o 
  11  13   1        1.08       -1.65      7.77 o 
  12  13   1        3.64        8.23      8.53 o 
 -11  14   1        9.01       15.46     10.61 o 
 -10  14   1       33.81       32.49     11.39 o 
  -9  14   1        0.04        2.42     10.09 o 
  -8  14   1        7.22       19.54     10.25 o 
  -7  14   1        7.50        9.87     14.63 o 
  -6  14   1        2.63       10.06      8.44 o 
  -5  14   1        6.18       12.49      9.80 o 
  -4  14   1       41.25       59.98     12.46 o 
  -3  14   1       19.08       25.20     16.58 o 
  -2  14   1       39.72       26.24      7.50 o 
  -1  14   1       13.40       12.11      6.79 o 
   0  14   1       20.99       19.24      7.15 o 
   1  14   1       23.59       19.56      7.71 o 
   2  14   1        1.01        2.44      6.75 o 
   3  14   1        9.77        4.58      7.57 o 
   4  14   1       20.77       18.31      8.81 o 
   5  14   1        0.85       -1.44      5.22 o 
   6  14   1        4.10       12.61      7.59 o 
   7  14   1        1.72        6.12      7.57 o 
   8  14   1        0.47        4.33      7.97 o 
   9  14   1       20.25       23.96      9.93 o 
  10  14   1        8.27        6.50      8.53 o 
  -9  15   1        6.79        7.12     11.31 o 
  -8  15   1        0.31       -4.00      8.73 o 
  -7  15   1        0.34       10.48      9.98 o 
  -6  15   1        0.70        2.89      8.73 o 
  -5  15   1        0.34        1.22      9.56 o 
  -4  15   1        2.68        8.03      9.09 o 
  -3  15   1        0.03        0.82      8.68 o 
  -2  15   1        0.68        1.47      6.59 o 
  -1  15   1        1.28        4.29      7.01 o 
   0  15   1        0.74        7.15      8.71 o 
   1  15   1        1.40        6.06      7.03 o 
   2  15   1       13.25       29.87     15.41 o 
   3  15   1        2.29        7.18      7.58 o 
   4  15   1        6.74       13.17      9.05 o 
   5  15   1        0.41        3.90     11.70 o 
   6  15   1        0.03        1.18      8.14 o 
   7  15   1        0.04        7.64      8.15 o 
   8  15   1        3.14       11.21      8.30 o 
   9  15   1        3.32        8.87     11.90 o 
  -7  16   1        0.08       -2.76      8.98 o 
  -6  16   1        0.34        4.62      9.56 o 
  -5  16   1        1.16       10.22     12.87 o 
  -4  16   1        6.29       16.91     10.47 o 
  -3  16   1        7.52        1.64      9.05 o 
  -2  16   1        0.22        0.78     14.43 o 
  -1  16   1        1.51       -9.86      8.01 o 
   0  16   1        7.45        9.04      8.25 o 
   1  16   1        0.00        3.87      8.33 o 
   2  16   1        0.16        0.28     10.73 o 
   3  16   1        0.30        2.39      8.26 o 
   4  16   1        0.02        4.58      9.75 o 
   5  16   1        1.28        0.78     12.87 o 
   6  16   1        0.10        3.12     11.70 o 
  -3  17   1        0.04        4.29     12.48 o 
  -2  17   1        0.13       -7.80     15.60 o 
  -1  17   1        0.96        8.97     14.82 o 
   0  17   1        3.07        0.21      8.88 o 
   1  17   1        0.10        1.07      8.81 o 
   2  17   1        7.61       -0.66      9.09 o 
 -19   0   2       28.10       36.27     16.38 o 
 -18   0   2       12.76       10.14     13.26 o 
 -17   0   2       20.97        0.39     12.09 o 
 -16   0   2        3.10        1.95     11.70 o 
 -15   0   2      363.97      290.04     22.82 o 
 -14   0   2        0.80        7.85      6.93 o 
 -13   0   2       28.52       33.00      7.87 o 
 -12   0   2      201.74      207.60     13.10 o 
 -11   0   2      144.23      150.31     10.95 o 
 -10   0   2      345.63      309.87     17.42 o 
  -9   0   2      254.11      240.83     15.68 o 
  -8   0   2      458.87      444.42     16.04 o 
  -7   0   2     7087.72     7383.85    146.59 o 
  -6   0   2       41.55       37.84      6.25 o 
  -5   0   2        7.33        4.28      3.09 o 
  -4   0   2        9.94        7.37      2.98 o 
  -3   0   2      316.63      324.89     15.21 o 
  -2   0   2     1530.75     1449.34     32.76 o 
  -1   0   2     1340.06     1289.43     32.37 o 
   0   0   2      474.99      469.59     21.45 o 
   1   0   2     1581.79     1635.78     37.83 o 
   2   0   2      138.29      145.48     13.26 o 
   3   0   2       47.89       40.56      8.58 o 
   4   0   2     3264.28     3378.42     62.01 o 
   5   0   2       47.51       48.75     10.53 o 
   6   0   2     5625.78     6740.84     99.46 o 
   7   0   2      395.18      417.72     25.35 o 
   8   0   2      269.03      261.71     22.23 o 
   9   0   2        0.22       -4.29      8.97 o 
  10   0   2       14.01       30.42     12.09 o 
  11   0   2       17.53       39.78     15.21 o 
  12   0   2       23.79       33.93     12.87 o 
  13   0   2      670.57      709.07     41.73 o 
  14   0   2      158.59      177.46     24.57 o 
  15   0   2       10.00        8.19     14.04 o 
  16   0   2       51.91       36.27     17.16 o 
  17   0   2       44.83       83.47     23.01 o 
  18   0   2        0.34       -7.02     16.38 o 
 -19   1   2        0.60       -2.69      7.98 o 
 -18   1   2       18.22       22.39     10.19 o 
 -17   1   2       16.82        9.37      8.96 o 
 -16   1   2        4.17        3.05      6.30 o 
 -15   1   2       41.04       28.85      7.52 o 
 -14   1   2       72.27       64.78      6.87 o 
 -13   1   2       84.02       72.56      6.80 o 
 -12   1   2       57.20       60.94      5.99 o 
 -11   1   2        0.58       -2.28      3.04 o 
 -10   1   2        1.42       -0.95      2.80 o 
  -9   1   2        0.37        2.30      2.35 o 
  -8   1   2      186.77      203.47      8.63 o 
  -7   1   2        0.34        8.21      3.43 o 
  -6   1   2      276.30      253.29      9.77 o 
  -5   1   2     1324.51     1390.36     30.88 o 
  -4   1   2      398.51      389.81      8.69 o 
  -3   1   2      714.66      811.47     18.07 o 
  -2   1   2      561.73      606.72     33.74 o 
  -1   1   2     1619.59     1709.46     77.23 o 
   0   1   2     1298.45     1323.39     96.34 o 
   1   1   2        0.24       -1.35      4.49 o 
   2   1   2      937.29      880.29     28.08 o 
   3   1   2       15.28       17.02      5.05 o 
   4   1   2       87.26      101.82      7.36 o 
   5   1   2      374.68      449.80     17.90 o 
   6   1   2      279.31      273.58     13.10 o 
   7   1   2      574.00      553.90     19.50 o 
   8   1   2       92.58      102.89      8.91 o 
   9   1   2       15.07       14.38      5.76 o 
  10   1   2      110.39      124.03     10.39 o 
  11   1   2      178.88      178.72     15.29 o 
  12   1   2       41.03       45.76     10.83 o 
  13   1   2        0.00        9.75     12.87 o 
  14   1   2       12.51        0.46      9.55 o 
  15   1   2       21.41       35.92     11.42 o 
  16   1   2        0.14       -7.56      9.73 o 
  17   1   2       11.50        3.89     10.94 o 
  18   1   2       13.45       18.05     12.80 o 
 -19   2   2        1.98       -7.72      8.22 o 
 -18   2   2        4.57       -2.86      6.63 o 
 -17   2   2        0.16        0.06      6.49 o 
 -16   2   2       11.23        5.83      6.39 o 
 -15   2   2       11.79       13.22      6.86 o 
 -14   2   2       16.92        9.41      6.28 o 
 -13   2   2        4.32        3.08      5.84 o 
 -12   2   2        0.66        0.50      3.59 o 
 -11   2   2        8.71       11.65      3.59 o 
 -10   2   2        0.07       -0.94      2.76 o 
  -9   2   2        2.13       -1.34      2.81 o 
  -8   2   2        3.23        0.80      2.65 o 
  -7   2   2        0.02        0.64      2.20 o 
  -6   2   2      122.06      120.21      6.78 o 
  -5   2   2       19.71       20.49      3.77 o 
  -4   2   2      247.91      280.95     14.02 o 
  -3   2   2      123.20      114.72      5.30 o 
  -2   2   2       90.01       84.73      6.87 o 
  -1   2   2      110.50      125.21      8.39 o 
   0   2   2       10.34        8.38      3.55 o 
   1   2   2       25.19       31.35      4.62 o 
   2   2   2       58.35       59.44      5.62 o 
   3   2   2        7.23       13.93      4.94 o 
   4   2   2        0.62        1.24      4.04 o 
   5   2   2        0.65       -1.83      3.65 o 
   6   2   2        1.07        2.34      4.66 o 
   7   2   2        0.02       -6.52      4.35 o 
   8   2   2        2.46        3.99      4.85 o 
   9   2   2       31.62       24.58      6.15 o 
  10   2   2        8.31        7.29      5.85 o 
  11   2   2        5.38        9.48      6.92 o 
  12   2   2        0.97        4.83      7.35 o 
  13   2   2        0.71        6.95      8.03 o 
  14   2   2        0.67        2.01      6.72 o 
  15   2   2        4.23        0.33      8.90 o 
  16   2   2        5.44       13.34     10.58 o 
  17   2   2        0.12      -14.27      9.51 o 
  18   2   2        0.05       30.86     31.40 o 
 -19   3   2        0.17       -4.63      7.21 o 
 -18   3   2       22.92       24.75      8.27 o 
 -17   3   2       18.32       14.37      7.26 o 
 -16   3   2        9.57        2.81      6.44 o 
 -15   3   2       79.45       69.66      9.22 o 
 -14   3   2        0.80       -0.82      5.68 o 
 -13   3   2       10.69        4.96      5.71 o 
 -12   3   2        1.12       -3.23      4.48 o 
 -11   3   2        3.93        4.77      4.31 o 
 -10   3   2        7.56        6.22      3.04 o 
  -9   3   2      109.43      116.63      5.65 o 
  -8   3   2      117.01      119.28      5.33 o 
  -7   3   2       58.15       51.72      3.83 o 
  -6   3   2       40.57       42.42      4.73 o 
  -5   3   2      386.16      366.45     17.51 o 
  -4   3   2      417.69      424.43     22.97 o 
  -3   3   2        1.31        1.66      2.44 o 
  -2   3   2        0.19        0.60      2.32 o 
  -1   3   2      163.01      171.02      7.39 o 
   0   3   2       14.12       11.58      2.76 o 
   1   3   2       49.85       39.45      4.46 o 
   2   3   2       26.98       14.85      4.44 o 
   3   3   2        0.04       -1.41      3.36 o 
   4   3   2      124.92      125.08      7.89 o 
   5   3   2      132.77      149.36     20.49 o 
   6   3   2       18.19       31.93      6.20 o 
   7   3   2       38.82       31.65      5.79 o 
   8   3   2       12.44        1.96      4.87 o 
   9   3   2        0.35       -3.36      4.82 o 
  10   3   2       11.99       10.69      6.19 o 
  11   3   2       19.36       23.24      7.30 o 
  12   3   2       12.47       16.77      7.02 o 
  13   3   2        1.88        8.36      7.50 o 
  14   3   2        2.98        6.59      7.33 o 
  15   3   2        0.00        3.41      7.65 o 
  16   3   2        0.34       -4.11      7.13 o 
  17   3   2        5.59        1.53      7.53 o 
 -19   4   2        7.51        7.28      8.18 o 
 -18   4   2        2.35        0.17      7.11 o 
 -17   4   2       10.62        4.23      6.90 o 
 -16   4   2        0.68        5.04      6.50 o 
 -15   4   2      214.18      209.07     13.80 o 
 -14   4   2        0.97       -0.54      6.29 o 
 -13   4   2        0.05       -0.83      4.51 o 
 -12   4   2        3.63       -0.56      4.21 o 
 -11   4   2      197.99      199.25     11.64 o 
 -10   4   2       76.25       73.59      7.62 o 
  -9   4   2       79.74       76.81      7.26 o 
  -8   4   2      121.77      106.32      4.76 o 
  -7   4   2     2769.27     3136.79    185.49 o 
  -6   4   2       39.37       51.26      6.63 o 
  -5   4   2       27.02       35.91      5.44 o 
  -4   4   2      131.77      130.43     13.33 o 
  -3   4   2       61.87       69.71      3.41 o 
  -2   4   2     1138.34     1214.90     27.12 o 
  -1   4   2      203.90      205.34      9.89 o 
   0   4   2     1154.44     1168.95     43.06 o 
   1   4   2        0.38       -0.49      2.94 o 
   2   4   2      388.32      426.98     26.04 o 
   3   4   2        3.78        6.12      3.97 o 
   4   4   2     1012.30     1076.24     50.07 o 
   5   4   2       51.66       42.21      7.33 o 
   6   4   2     1821.04     1905.14     99.13 o 
   7   4   2      104.19       82.50      7.63 o 
   8   4   2      179.29      175.58     10.96 o 
   9   4   2       24.09       24.88      6.75 o 
  10   4   2        4.80        1.74      5.06 o 
  11   4   2        1.69        4.39      6.41 o 
  12   4   2       10.91       14.83      7.16 o 
  13   4   2      321.15      324.63     17.77 o 
  14   4   2       80.42       83.05     11.41 o 
  15   4   2        3.29       29.74     10.23 o 
  16   4   2       26.06       27.42      9.32 o 
  17   4   2       19.54       29.02     10.81 o 
 -18   5   2        0.16       -0.37      7.19 o 
 -17   5   2        1.57       -0.99      6.62 o 
 -16   5   2       16.99       11.07      7.00 o 
 -15   5   2        3.10        3.19      6.21 o 
 -14   5   2       84.94       74.22      7.89 o 
 -13   5   2       56.18       48.04      6.99 o 
 -12   5   2      109.88      101.50      8.56 o 
 -11   5   2        5.55        3.18      4.45 o 
 -10   5   2      105.72      108.40     11.60 o 
  -9   5   2        7.48        9.29      5.12 o 
  -8   5   2       93.82       79.93      7.72 o 
  -7   5   2        0.23        6.84      5.62 o 
  -6   5   2      149.36      145.57      9.95 o 
  -5   5   2      597.31      632.52     26.29 o 
  -4   5   2        0.33        1.74      3.55 o 
  -3   5   2      534.72      596.25     16.53 o 
  -2   5   2      127.28      118.16      4.74 o 
  -1   5   2     1185.78     1094.19     46.67 o 
   0   5   2      754.14      776.47     46.11 o 
   1   5   2       27.35       29.94      4.25 o 
   2   5   2      439.39      451.91     16.59 o 
   3   5   2      131.47      136.87      8.55 o 
   4   5   2        0.13       -2.60      4.01 o 
   5   5   2      369.02      386.48     20.87 o 
   6   5   2      325.16      316.26     16.49 o 
   7   5   2      332.08      320.88     20.47 o 
   8   5   2      105.68      114.87      9.14 o 
   9   5   2       15.81       10.79      5.56 o 
  10   5   2      117.89      125.89     10.36 o 
  11   5   2       70.99       56.93      8.34 o 
  12   5   2       18.23        7.09      6.65 o 
  13   5   2        0.19        2.64      6.29 o 
  14   5   2        2.19        5.20      7.04 o 
  15   5   2       50.90       82.16     11.25 o 
  16   5   2        0.49       10.91      9.38 o 
  17   5   2        5.30       22.02      9.28 o 
 -18   6   2       12.02        8.36      7.77 o 
 -17   6   2        1.15       -9.36      6.24 o 
 -16   6   2       25.55       22.90      7.69 o 
 -15   6   2       36.16       39.74      8.33 o 
 -14   6   2       84.38       66.31      7.86 o 
 -13   6   2       23.44       20.70      6.01 o 
 -12   6   2        0.01       -2.73      5.07 o 
 -11   6   2       19.85       18.45      5.72 o 
 -10   6   2        0.24       -1.09      4.61 o 
  -9   6   2       10.90       12.37      4.76 o 
  -8   6   2        4.96        6.74      5.18 o 
  -7   6   2        5.25        6.09      5.96 o 
  -6   6   2      128.48      129.79      6.31 o 
  -5   6   2       12.35       14.50      3.90 o 
  -4   6   2      292.66      334.56      9.84 o 
  -3   6   2      326.32      381.20      8.05 o 
  -2   6   2      348.05      326.75      8.41 o 
  -1   6   2      189.43      192.18     15.42 o 
   0   6   2       69.70      101.43     21.40 o 
   1   6   2       21.56       21.65      6.85 o 
   2   6   2       84.27      104.23      8.98 o 
   3   6   2       18.34       17.94      3.86 o 
   4   6   2       16.74       10.75      4.06 o 
   5   6   2        1.48        3.08      7.62 o 
   6   6   2        1.16        2.41      4.24 o 
   7   6   2        4.22        6.02      4.99 o 
   8   6   2       16.67       11.91      5.30 o 
   9   6   2       60.98       52.30      7.47 o 
  10   6   2       15.29       12.56      5.84 o 
  11   6   2        3.82        0.58      5.48 o 
  12   6   2        1.63        2.77      5.62 o 
  13   6   2        1.16        0.55      5.57 o 
  14   6   2        0.09        4.01      6.52 o 
  15   6   2       13.49       15.19      7.81 o 
  16   6   2       10.91       26.19     12.77 o 
 -18   7   2        1.71        4.15      7.53 o 
 -17   7   2        5.31       -0.66      6.74 o 
 -16   7   2       30.24       21.92      7.82 o 
 -15   7   2       46.10       58.54      8.18 o 
 -14   7   2       20.89       20.28      6.43 o 
 -13   7   2        2.98        3.82      5.46 o 
 -12   7   2        9.13       15.58      5.75 o 
 -11   7   2       41.47       39.96      6.76 o 
 -10   7   2       37.80       32.38      6.34 o 
  -9   7   2      141.68      145.83     10.89 o 
  -8   7   2       39.80       36.18      7.38 o 
  -7   7   2       69.90       72.95      9.29 o 
  -6   7   2       37.63       42.10      7.04 o 
  -5   7   2       10.74       13.84      4.05 o 
  -4   7   2       56.85       53.22      5.57 o 
  -3   7   2       77.59       71.57      4.95 o 
  -2   7   2      676.81      712.17     52.35 o 
  -1   7   2       37.93       48.30      5.01 o 
   0   7   2      133.49      115.20      6.66 o 
   1   7   2        0.95        0.02      3.68 o 
   2   7   2       38.44       24.51      4.10 o 
   3   7   2        0.03        1.81      3.21 o 
   4   7   2       37.80       37.55      4.91 o 
   5   7   2       27.15       17.29      4.00 o 
   6   7   2      111.11       88.19      6.42 o 
   7   7   2       85.93       67.67      6.14 o 
   8   7   2        1.46       -3.52      5.24 o 
   9   7   2        2.75       -2.64      4.82 o 
  10   7   2        1.02       -3.38      4.91 o 
  11   7   2       36.43       27.71      6.52 o 
  12   7   2        3.12       15.46     11.83 o 
  13   7   2        2.08        6.14      6.35 o 
  14   7   2        3.04        3.00      6.30 o 
  15   7   2        0.04        0.85      8.58 o 
  16   7   2        0.13        6.28      9.31 o 
 -17   8   2        4.45       -3.07      6.70 o 
 -16   8   2       10.78        4.24      6.91 o 
 -15   8   2       31.20       44.06      7.55 o 
 -14   8   2        0.20        4.30      5.74 o 
 -13   8   2       56.24       52.05      7.79 o 
 -12   8   2      115.85      120.05     13.57 o 
 -11   8   2      187.02      198.11     11.54 o 
 -10   8   2       21.92       19.66      5.74 o 
  -9   8   2        3.24        4.52      6.57 o 
  -8   8   2        2.04        3.11      6.41 o 
  -7   8   2      182.91      178.70     11.77 o 
  -6   8   2        0.25        0.29      7.64 o 
  -5   8   2      102.91      107.03      8.27 o 
  -4   8   2      282.63      273.16     29.94 o 
  -3   8   2       25.66       12.50      5.10 o 
  -2   8   2      322.80      429.74     24.21 o 
  -1   8   2        4.72        0.65      3.73 o 
   0   8   2      660.97      731.29     24.15 o 
   1   8   2      515.85      542.91     28.04 o 
   2   8   2      428.17      432.86     19.37 o 
   3   8   2      144.70      109.42      7.49 o 
   4   8   2        0.08       -1.30      3.77 o 
   5   8   2       21.34       18.15      4.15 o 
   6   8   2       64.77       53.01      5.53 o 
   7   8   2       10.42        5.80      3.94 o 
   8   8   2       54.70       51.49      5.87 o 
   9   8   2       98.85       97.49      7.60 o 
  10   8   2        1.46        0.17      3.49 o 
  11   8   2       27.44       24.62      5.35 o 
  12   8   2        4.73        4.27      5.84 o 
  13   8   2       27.28       13.62      7.55 o 
  14   8   2       13.55       10.29     13.85 o 
  15   8   2        0.37       -4.59      9.75 o 
 -16   9   2        8.98        9.00      6.88 o 
 -15   9   2        0.33        6.76      6.89 o 
 -14   9   2       12.47       13.84      7.15 o 
 -13   9   2       24.27       19.70      7.52 o 
 -12   9   2       11.68       12.57      6.99 o 
 -11   9   2       21.90       16.39      6.59 o 
 -10   9   2       65.31       69.26     14.63 o 
  -9   9   2        0.15       -0.41      7.97 o 
  -8   9   2        8.60       13.76      9.36 o 
  -7   9   2        3.27       -0.62      6.75 o 
  -6   9   2       16.81       33.07      9.44 o 
  -5   9   2       32.98       44.58     15.02 o 
  -4   9   2        2.41        0.07      4.67 o 
  -3   9   2       80.84       86.11      9.95 o 
  -2   9   2       15.03       19.47      5.54 o 
  -1   9   2       75.12       84.41      7.15 o 
   0   9   2       77.81      100.81      7.29 o 
   1   9   2        6.15        5.26      4.17 o 
   2   9   2       25.99       39.79      5.34 o 
   3   9   2       65.76       59.42      6.63 o 
   4   9   2        1.95        2.08      3.75 o 
   5   9   2       48.97       43.60      5.22 o 
   6   9   2       35.81       33.83      4.95 o 
   7   9   2       46.87       43.73      6.61 o 
   8   9   2       30.58       33.48      6.02 o 
   9   9   2        2.02        3.37      4.03 o 
  10   9   2       15.25       14.16      4.22 o 
  11   9   2        1.31        5.91      5.70 o 
  12   9   2        1.76        1.76      8.54 o 
  13   9   2        1.03       -1.83      8.13 o 
  14   9   2        0.02       -2.99      7.40 o 
  15   9   2       12.27       11.70      9.09 o 
 -15  10   2       13.52       17.22      7.65 o 
 -14  10   2       50.39       59.23      9.78 o 
 -13  10   2       16.17       24.79      7.84 o 
 -12  10   2        2.60        6.98      6.49 o 
 -11  10   2        3.56        7.58      6.19 o 
 -10  10   2        2.01       -1.79      8.22 o 
  -9  10   2        9.82       13.16      9.81 o 
  -8  10   2        0.47       -1.59      7.68 o 
  -7  10   2        0.57       -4.55      7.67 o 
  -6  10   2        1.66        0.15      6.42 o 
  -5  10   2        0.38        3.11      8.34 o 
  -4  10   2       33.39       63.41     22.94 o 
  -3  10   2       96.77       93.16      8.93 o 
  -2  10   2       98.84       94.76      9.22 o 
  -1  10   2       81.56       72.21      8.38 o 
   0  10   2       45.70       37.52      6.92 o 
   1  10   2        2.90       11.73      6.76 o 
   2  10   2        8.64        3.23      4.14 o 
   3  10   2        4.02        6.16      4.04 o 
   4  10   2       19.81       19.12      5.10 o 
   5  10   2        0.14       -0.54      4.30 o 
   6  10   2        1.71       -2.84      3.78 o 
   7  10   2       11.41        8.59      4.25 o 
   8  10   2        9.91       11.61      4.18 o 
   9  10   2        9.64        8.81      4.13 o 
  10  10   2        2.12       10.32      8.33 o 
  11  10   2        0.49        5.23      8.22 o 
  12  10   2        0.01       -2.18      7.55 o 
  13  10   2        0.01       -7.41     11.70 o 
  14  10   2        0.57        6.85      9.51 o 
 -15  11   2       14.46       18.03     10.59 o 
 -14  11   2       11.64       12.77     11.43 o 
 -13  11   2        0.69        8.05      7.24 o 
 -12  11   2        1.51        6.68      7.05 o 
 -11  11   2       27.08       36.77      8.11 o 
 -10  11   2       33.65       33.59     11.43 o 
  -9  11   2       37.58       34.80     12.37 o 
  -8  11   2        1.93        4.13      8.15 o 
  -7  11   2       27.43       48.59     10.68 o 
  -6  11   2       60.92       71.45     11.71 o 
  -5  11   2       10.21        4.60      7.79 o 
  -4  11   2        2.73        0.08      8.73 o 
  -3  11   2       26.92       17.90      6.29 o 
  -2  11   2      287.32      281.34     37.84 o 
  -1  11   2       41.83       46.86      7.87 o 
   0  11   2       51.71       43.27      7.46 o 
   1  11   2        7.84       11.05      5.95 o 
   2  11   2       15.34       19.10      5.40 o 
   3  11   2        2.92        2.24      4.38 o 
   4  11   2        9.97       12.71      4.53 o 
   5  11   2        1.92       -1.38      4.41 o 
   6  11   2       40.52       33.95      5.62 o 
   7  11   2       80.95       69.29      9.25 o 
   8  11   2        3.36        7.88      4.12 o 
   9  11   2        0.85        1.72      4.71 o 
  10  11   2        1.96       14.31     12.87 o 
  11  11   2       37.43       62.21     15.21 o 
  12  11   2        6.70        6.08      9.95 o 
  13  11   2        1.70        0.48      9.75 o 
 -13  12   2       50.85       59.95     14.43 o 
 -12  12   2       72.44       91.99     16.49 o 
 -11  12   2       57.76       77.53     13.59 o 
 -10  12   2       34.70       40.34     20.67 o 
  -9  12   2       14.89       15.22     10.39 o 
  -8  12   2        0.53       -0.42      8.38 o 
  -7  12   2        0.56       -5.39      8.13 o 
  -6  12   2       31.93       47.48     18.92 o 
  -5  12   2       33.68       37.31      9.83 o 
  -4  12   2      118.51      147.60     28.28 o 
  -3  12   2       31.45       28.69      7.05 o 
  -2  12   2       55.08       53.11      8.27 o 
  -1  12   2        7.15       10.82      6.65 o 
   0  12   2      115.96      141.07     14.46 o 
   1  12   2      231.94      251.05     14.59 o 
   2  12   2      158.84      164.79     11.92 o 
   3  12   2       84.93       85.80      9.22 o 
   4  12   2       26.96       23.75      5.64 o 
   5  12   2        5.15        6.55      4.98 o 
   6  12   2        0.26        2.36      4.50 o 
   7  12   2        7.90        5.20      5.52 o 
   8  12   2        7.34       12.83      5.60 o 
   9  12   2       67.28       62.29     11.31 o 
  10  12   2        0.92        4.55      8.22 o 
  11  12   2       42.36       37.97     10.06 o 
  12  12   2        2.68       13.27      9.27 o 
 -12  13   2        0.96        7.80     12.04 o 
 -11  13   2       14.70       13.93     11.34 o 
 -10  13   2        5.34        2.10      9.15 o 
  -9  13   2        1.99        0.64      8.08 o 
  -8  13   2        0.17       -5.05      7.85 o 
  -7  13   2        1.98       -0.70      8.52 o 
  -6  13   2        1.46        2.41      8.78 o 
  -5  13   2        0.17        0.45      8.58 o 
  -4  13   2        0.27        7.35      9.83 o 
  -3  13   2        0.67        5.12      9.03 o 
  -2  13   2        1.48        3.73      6.59 o 
  -1  13   2        4.83        2.63      5.95 o 
   0  13   2        7.02        7.97      6.12 o 
   1  13   2        3.27        0.03      5.74 o 
   2  13   2        6.42        7.74      6.12 o 
   3  13   2       14.28       21.74      6.29 o 
   4  13   2       11.00       10.91      5.76 o 
   5  13   2        0.02        0.11      5.14 o 
   6  13   2        0.41        0.48      5.94 o 
   7  13   2        3.82        9.99      6.12 o 
   8  13   2        1.84       13.15      8.42 o 
   9  13   2        0.50        6.70      7.80 o 
  10  13   2        0.00        0.39      7.72 o 
  11  13   2        0.82       -3.27      8.97 o 
 -11  14   2        0.71        4.95     10.50 o 
 -10  14   2        1.36       -0.43      9.33 o 
  -9  14   2        2.49        0.42      8.57 o 
  -8  14   2        1.39        6.42      9.62 o 
  -7  14   2        5.21       -0.91      8.43 o 
  -6  14   2        1.70        1.05     10.09 o 
  -5  14   2        1.01       11.91      9.65 o 
  -4  14   2        0.25       12.67      9.56 o 
  -3  14   2        5.72        2.94      9.44 o 
  -2  14   2        7.74        4.37     10.19 o 
  -1  14   2       19.22       29.70      8.63 o 
   0  14   2        3.44        7.22      6.38 o 
   1  14   2        0.03       -0.62      5.76 o 
   2  14   2        0.00       -0.13      5.95 o 
   3  14   2        0.14        3.25      5.91 o 
   4  14   2        0.45        3.77      7.21 o 
   5  14   2        0.19       -1.17      9.17 o 
   6  14   2        3.23       15.02      8.68 o 
   7  14   2        5.33        8.32      7.66 o 
   8  14   2        0.81       12.82      8.78 o 
   9  14   2        0.40        6.38      7.58 o 
  -9  15   2        1.99       -3.61      9.08 o 
  -8  15   2        0.18       -2.56      8.87 o 
  -7  15   2        6.47       19.65     10.09 o 
  -6  15   2       20.68       16.51     13.26 o 
  -5  15   2        9.87        4.38      9.65 o 
  -4  15   2        0.18        6.66      9.55 o 
  -3  15   2        3.60       10.30     10.19 o 
  -2  15   2       18.46        6.81     14.82 o 
  -1  15   2       12.68       20.92     12.08 o 
   0  15   2        0.97        1.85     10.18 o 
   1  15   2        0.91        3.61      6.41 o 
   2  15   2        6.23       14.71      7.21 o 
   3  15   2        5.48        4.85      7.31 o 
   4  15   2        5.80        7.52      7.66 o 
   5  15   2        0.21        4.04      7.49 o 
   6  15   2        5.49       30.42     18.72 o 
   7  15   2       14.21       17.94     13.26 o 
  -6  16   2       16.93       19.07     12.17 o 
  -5  16   2        2.25       -0.16     10.12 o 
  -4  16   2       26.87       10.34     11.03 o 
  -3  16   2        3.57        8.90     10.75 o 
  -2  16   2       10.47        3.86     10.92 o 
  -1  16   2        0.56       -0.38      9.27 o 
   0  16   2       12.22        5.85     15.60 o 
   1  16   2       26.62       19.76      9.67 o 
   2  16   2       19.10       20.91      9.73 o 
   3  16   2       11.33       13.09      8.61 o 
   4  16   2        2.57        0.86     10.53 o 
 -19   1   3        8.18        2.45     10.10 o 
 -18   1   3        5.59       10.77      9.72 o 
 -17   1   3        4.90        2.62      8.50 o 
 -16   1   3        0.91        2.26      8.71 o 
 -15   1   3       58.34       41.73     10.62 o 
 -14   1   3        2.17        7.25      5.73 o 
 -13   1   3       25.68       23.44      6.28 o 
 -12   1   3        1.72        3.44      5.22 o 
 -11   1   3       71.36       60.82      7.04 o 
 -10   1   3       10.29        6.41      3.56 o 
  -9   1   3      165.84      172.71      8.96 o 
  -8   1   3      182.81      177.90      8.26 o 
  -7   1   3        4.15        3.13      2.64 o 
  -6   1   3        1.72        0.78      2.64 o 
  -5   1   3        0.97       -3.01      3.04 o 
  -4   1   3      135.08      129.84      6.82 o 
  -3   1   3       65.92       53.33      6.89 o 
  -2   1   3     1226.15     1322.67     27.94 o 
  -1   1   3      226.42      226.80     14.82 o 
   0   1   3       34.77       42.25      6.44 o 
   1   1   3      101.87      108.12      9.51 o 
   2   1   3      111.60      122.80      9.36 o 
   3   1   3      126.77      109.26      9.64 o 
   4   1   3        4.44       -0.78      4.96 o 
   5   1   3        0.18       -0.22      4.68 o 
   6   1   3      113.64      114.50     10.48 o 
   7   1   3       26.74       19.50      7.17 o 
   8   1   3       40.82       31.72      8.58 o 
   9   1   3        0.31       24.89     27.50 o 
  10   1   3       11.16        3.89      7.30 o 
  11   1   3       57.57       52.65     10.77 o 
  12   1   3       13.11       10.52      8.50 o 
  13   1   3        3.38       -4.77      7.11 o 
  14   1   3       17.68       19.52     10.06 o 
  15   1   3       10.05       18.06      9.09 o 
  16   1   3        2.20       -5.29      9.46 o 
 -19   2   3        2.74       42.00     42.90 o 
 -18   2   3        2.40       -5.29      8.66 o 
 -17   2   3        0.01       -3.56      8.62 o 
 -16   2   3       57.94       62.17      9.01 o 
 -15   2   3        0.30        3.37      5.81 o 
 -14   2   3      325.12      276.23     17.72 o 
 -13   2   3       60.26       48.31      7.60 o 
 -12   2   3        4.73        2.57      5.53 o 
 -11   2   3        0.34       10.62     11.05 o 
 -10   2   3      182.26      180.79      9.40 o 
  -9   2   3       84.28       74.12      5.06 o 
  -8   2   3       51.09       52.81      4.54 o 
  -7   2   3       70.49       74.04      4.56 o 
  -6   2   3      121.37      119.42     10.36 o 
  -5   2   3       21.17       21.21      3.91 o 
  -4   2   3      143.60      149.38      7.32 o 
  -3   2   3     1577.89     1826.05     47.68 o 
  -2   2   3       70.97       91.66     12.87 o 
  -1   2   3     2648.61     2843.29     53.04 o 
   0   2   3        0.44       -5.22      4.31 o 
   1   2   3       24.27       20.78      5.24 o 
   2   2   3      279.96      223.68     28.08 o 
   3   2   3        0.71        1.70      4.27 o 
   4   2   3       63.24       61.87      8.39 o 
   5   2   3      837.20      852.57     39.59 o 
   6   2   3       81.42       72.59      8.93 o 
   7   2   3      163.44      150.78     12.53 o 
   8   2   3       71.18       76.98     10.47 o 
   9   2   3       96.29       82.77     10.99 o 
  10   2   3       64.60       68.11     13.65 o 
  11   2   3       23.22       30.46     11.31 o 
  12   2   3        5.09        0.15      6.83 o 
  13   2   3        0.05        5.82      8.10 o 
  14   2   3        6.55        9.95      9.65 o 
  15   2   3        0.70        5.52      9.76 o 
  16   2   3       18.04       14.96      9.75 o 
 -18   3   3        0.42       -5.91     11.12 o 
 -17   3   3        5.23       -4.31      5.56 o 
 -16   3   3       13.22        7.62      6.30 o 
 -15   3   3        7.54        6.83      6.33 o 
 -14   3   3        0.18        5.02      5.91 o 
 -13   3   3       27.67       25.63      6.54 o 
 -12   3   3       15.98       15.57      6.02 o 
 -11   3   3       18.13       14.54      5.23 o 
 -10   3   3       96.40      101.75      8.44 o 
  -9   3   3      307.47      300.40     11.19 o 
  -8   3   3      102.12      116.84      9.19 o 
  -7   3   3       29.42       23.97      4.34 o 
  -6   3   3       41.13       33.06      4.39 o 
  -5   3   3        0.80       -1.54      3.20 o 
  -4   3   3       86.29       97.96      5.95 o 
  -3   3   3       10.65        9.34      3.46 o 
  -2   3   3     1032.30     1142.91     44.76 o 
  -1   3   3       59.73       46.87      4.99 o 
   0   3   3       90.81       73.60      7.39 o 
   1   3   3       67.09       80.03      8.15 o 
   2   3   3      133.39      137.54      8.15 o 
   3   3   3       68.86       65.76      6.54 o 
   4   3   3       59.69       75.26      7.16 o 
   5   3   3        0.60        8.08      4.88 o 
   6   3   3      262.38      300.39     13.60 o 
   7   3   3      143.35      156.60     10.87 o 
   8   3   3        0.20       -2.23      4.85 o 
   9   3   3        0.53        3.04      5.33 o 
  10   3   3       36.75       25.95      6.75 o 
  11   3   3      113.60      122.68     10.96 o 
  12   3   3       21.73       24.96      8.99 o 
  13   3   3       12.08        1.11      8.43 o 
  14   3   3       15.70        9.28      9.46 o 
  15   3   3        7.74        2.45      9.44 o 
  16   3   3        9.72       10.45     10.09 o 
 -18   4   3        0.15        4.22      7.03 o 
 -17   4   3        0.29        4.64      6.60 o 
 -16   4   3        2.53        5.05      6.43 o 
 -15   4   3       34.17       26.80      7.07 o 
 -14   4   3        0.68        3.50      5.51 o 
 -13   4   3        0.00        1.74      5.45 o 
 -12   4   3       25.30       22.91      5.83 o 
 -11   4   3       10.60        8.95      5.48 o 
 -10   4   3        0.09        0.63      4.21 o 
  -9   4   3       30.28       20.43      4.85 o 
  -8   4   3      129.99      144.69     24.36 o 
  -7   4   3      279.87      272.61     25.29 o 
  -6   4   3      158.17      145.52     10.29 o 
  -5   4   3      146.30      158.40      6.92 o 
  -4   4   3       19.82       31.78     10.13 o 
  -3   4   3      140.07      138.20      8.11 o 
  -2   4   3       84.45       68.53      7.37 o 
  -1   4   3        0.02        0.81      2.84 o 
   0   4   3       36.66       27.07      4.77 o 
   1   4   3      143.72      126.09      9.55 o 
   2   4   3        3.18        2.21      3.89 o 
   3   4   3       30.12       19.26      4.93 o 
   4   4   3       45.59       45.92      6.35 o 
   5   4   3      192.34      206.28     21.78 o 
   6   4   3      241.93      222.64     13.16 o 
   7   4   3       15.63       12.51      5.60 o 
   8   4   3       10.01        8.26      5.65 o 
   9   4   3        5.24       10.60      5.87 o 
  10   4   3       27.46       21.38      6.59 o 
  11   4   3        0.44        7.66      6.26 o 
  12   4   3       10.60       21.22      7.69 o 
  13   4   3        4.34       11.53      6.76 o 
  14   4   3        0.01        0.83      6.41 o 
  15   4   3        0.34       -0.95      8.62 o 
  16   4   3        3.58       -2.58      9.46 o 
 -18   5   3        0.02       -1.37      7.02 o 
 -17   5   3        0.00       -0.63      6.86 o 
 -16   5   3        2.81       -1.38      6.38 o 
 -15   5   3       38.05       19.65      7.35 o 
 -14   5   3       10.00        6.75      6.02 o 
 -13   5   3        0.40       -1.54      5.53 o 
 -12   5   3        1.91        4.10      5.16 o 
 -11   5   3       53.23       64.12      8.05 o 
 -10   5   3        3.49        1.50      4.67 o 
  -9   5   3      108.59      116.46      9.51 o 
  -8   5   3       39.25       45.87      7.12 o 
  -7   5   3       14.41       10.26      4.97 o 
  -6   5   3        9.73       12.59      5.34 o 
  -5   5   3       25.37       33.70      5.67 o 
  -4   5   3       31.70       26.68      6.26 o 
  -3   5   3        8.99        7.37      2.76 o 
  -2   5   3      139.23      146.99     12.06 o 
  -1   5   3       52.45       70.98      9.40 o 
   0   5   3        1.13        1.31      2.50 o 
   1   5   3       23.10       18.44      3.94 o 
   2   5   3       90.59       96.27      7.79 o 
   3   5   3        5.21       -0.92      4.08 o 
   4   5   3       40.86       44.10      6.35 o 
   5   5   3        8.57        6.92      4.72 o 
   6   5   3       19.01       14.00      5.43 o 
   7   5   3        3.06        1.75      5.10 o 
   8   5   3       29.97       19.86      6.52 o 
   9   5   3        3.72        0.71      5.17 o 
  10   5   3        6.98        4.73      7.46 o 
  11   5   3        7.87       -1.52      5.27 o 
  12   5   3        0.79       -6.07      5.58 o 
  13   5   3        0.10        3.64      6.88 o 
  14   5   3        6.45       11.03      7.18 o 
  15   5   3        0.57       -5.32      7.55 o 
 -17   6   3        1.20       -9.58      6.39 o 
 -16   6   3        1.86        5.67      7.12 o 
 -15   6   3        0.02        0.02      6.22 o 
 -14   6   3      101.30      104.42     11.00 o 
 -13   6   3        9.95        8.94      5.52 o 
 -12   6   3       11.67        9.70      5.35 o 
 -11   6   3       24.66       21.25      5.82 o 
 -10   6   3       75.43       76.87      7.33 o 
  -9   6   3       32.59       37.32      7.42 o 
  -8   6   3        5.52       14.47      5.64 o 
  -7   6   3       60.66       63.35      7.76 o 
  -6   6   3      129.68      149.28     10.19 o 
  -5   6   3        0.00        0.67      4.93 o 
  -4   6   3       14.52       22.72      4.73 o 
  -3   6   3      141.73      127.38      7.05 o 
  -2   6   3       24.08       23.36      3.25 o 
  -1   6   3      448.91      437.75     43.19 o 
   0   6   3       22.69       18.57      3.85 o 
   1   6   3      141.14      136.75      8.11 o 
   2   6   3      101.19       95.99      8.78 o 
   3   6   3       39.16       30.39      5.24 o 
   4   6   3       68.72       74.71      7.68 o 
   5   6   3       76.45       83.51     10.77 o 
   6   6   3       28.75       25.77      6.25 o 
   7   6   3       16.61       13.11      5.92 o 
   8   6   3        1.28        3.74      5.44 o 
   9   6   3        3.65        6.09      5.20 o 
  10   6   3       23.20       24.28      6.76 o 
  11   6   3       14.81        8.34      6.37 o 
  12   6   3        0.79       -0.07      6.05 o 
  13   6   3        3.09        4.23      6.41 o 
  14   6   3       13.37       13.78      7.29 o 
  15   6   3       11.50       14.85     11.50 o 
 -17   7   3        3.82        3.19      7.01 o 
 -16   7   3       17.80       19.87      7.94 o 
 -15   7   3        2.06        4.76      6.70 o 
 -14   7   3        0.01       -3.64      5.49 o 
 -13   7   3        1.18       -0.87      5.64 o 
 -12   7   3       12.80       12.46      5.60 o 
 -11   7   3        2.30        4.04      5.23 o 
 -10   7   3       93.06       94.84      9.97 o 
  -9   7   3      113.71      124.65     23.50 o 
  -8   7   3        2.21       11.69      6.36 o 
  -7   7   3       65.90       62.67      8.42 o 
  -6   7   3       64.77       66.17     13.85 o 
  -5   7   3       33.74       32.19      6.72 o 
  -4   7   3       31.02       35.34      5.10 o 
  -3   7   3        5.13        7.48      4.29 o 
  -2   7   3       89.59       84.63      7.92 o 
  -1   7   3       13.39       21.15      4.27 o 
   0   7   3        4.17        0.95      3.64 o 
   1   7   3        5.03        5.21      3.71 o 
   2   7   3       42.67       40.11      5.09 o 
   3   7   3        0.10       -0.38      3.92 o 
   4   7   3       99.98       95.96      7.13 o 
   5   7   3        7.47        7.05      4.50 o 
   6   7   3       98.09      120.65     22.82 o 
   7   7   3       96.64       97.14      9.83 o 
   8   7   3        0.60        4.74      5.76 o 
   9   7   3        0.52        2.61      5.03 o 
  10   7   3       10.28       11.81      6.24 o 
  11   7   3       40.73       43.27      9.20 o 
  12   7   3        5.44        4.11      6.00 o 
  13   7   3        5.31        3.28      6.31 o 
  14   7   3        7.10       11.57      7.16 o 
 -16   8   3        5.38        0.04      6.77 o 
 -15   8   3       17.68       13.26      8.07 o 
 -14   8   3        0.00       10.49      6.44 o 
 -13   8   3        1.07        1.85      5.98 o 
 -12   8   3        8.55        8.54      5.29 o 
 -11   8   3        0.86        9.49      5.57 o 
 -10   8   3        0.30        1.22      6.34 o 
  -9   8   3       25.08       15.09     11.98 o 
  -8   8   3      113.14      116.82     10.83 o 
  -7   8   3      307.03      327.56     21.96 o 
  -6   8   3      112.86      135.09     11.46 o 
  -5   8   3       52.86       64.51      8.32 o 
  -4   8   3        4.15        1.36      5.26 o 
  -3   8   3       60.85       75.85      7.84 o 
  -2   8   3       52.83       55.14      7.31 o 
  -1   8   3        1.09       -1.67      4.68 o 
   0   8   3       23.52       27.07      4.55 o 
   1   8   3       26.51       28.60      4.59 o 
   2   8   3        0.80        0.99      3.58 o 
   3   8   3        9.60        3.93      4.18 o 
   4   8   3       49.71       34.28      5.25 o 
   5   8   3      150.90      162.75     15.09 o 
   6   8   3      164.19      136.54      8.46 o 
   7   8   3       32.39       29.56      5.37 o 
   8   8   3        5.18        3.23      3.83 o 
   9   8   3        0.34        0.56      3.49 o 
  10   8   3        8.17        6.70      5.38 o 
  11   8   3        0.01       18.47      7.41 o 
  12   8   3        2.99        2.73      5.70 o 
  13   8   3        3.86        3.47      5.40 o 
  14   8   3        0.09        4.87      6.68 o 
 -15   9   3        7.22       12.33      6.88 o 
 -14   9   3        8.29       14.32      6.50 o 
 -13   9   3        1.42        1.74      5.76 o 
 -12   9   3        0.61        1.61      5.36 o 
 -11   9   3       14.64       18.88      8.59 o 
 -10   9   3       11.05       11.10      7.16 o 
  -9   9   3       67.50       46.77      8.61 o 
  -8   9   3        0.21        3.20      6.51 o 
  -7   9   3       23.43       26.53      7.52 o 
  -6   9   3        8.73       30.81     10.48 o 
  -5   9   3       39.35       32.42     10.12 o 
  -4   9   3        4.16        8.40      8.22 o 
  -3   9   3        0.01        3.37      5.44 o 
  -2   9   3        0.54       18.46     17.50 o 
  -1   9   3        0.69        1.96      5.37 o 
   0   9   3        1.03        1.97      5.38 o 
   1   9   3        0.01       -6.07      4.91 o 
   2   9   3       27.74       32.87      5.40 o 
   3   9   3       62.16       52.89      7.54 o 
   4   9   3       68.58       64.76      6.81 o 
   5   9   3        7.08       12.63      4.21 o 
   6   9   3        2.89        2.87      4.84 o 
   7   9   3        5.81        9.11      4.11 o 
   8   9   3        5.95        8.27      4.18 o 
   9   9   3        2.25        3.77      3.54 o 
  10   9   3       22.24       19.35      5.97 o 
  11   9   3        1.84        2.98      4.24 o 
  12   9   3        6.22       10.13      6.33 o 
  13   9   3        1.41        1.36      6.06 o 
 -15  10   3        1.84       49.63     41.76 o 
 -14  10   3        5.80       11.26      6.97 o 
 -13  10   3        3.91        5.24      6.02 o 
 -12  10   3       12.22        8.91      6.88 o 
 -11  10   3       26.64        5.53      8.33 o 
 -10  10   3        8.79       15.77      9.88 o 
  -9  10   3        2.73        8.31      8.79 o 
  -8  10   3        2.53        4.29      8.60 o 
  -7  10   3       78.01       77.52     14.63 o 
  -6  10   3       39.44       59.96     12.28 o 
  -5  10   3        1.19        4.50      8.21 o 
  -4  10   3       11.73        3.12      9.10 o 
  -3  10   3       18.85       24.03     13.75 o 
  -2  10   3        6.08        3.77      6.34 o 
  -1  10   3        0.51       -3.98      6.06 o 
   0  10   3       62.47       62.13      8.78 o 
   1  10   3      221.28      238.28     13.87 o 
   2  10   3      297.83      308.24     31.69 o 
   3  10   3      101.50       96.80      7.51 o 
   4  10   3       70.63       58.50      6.73 o 
   5  10   3       13.47        8.88      4.05 o 
   6  10   3        7.20        6.62      4.04 o 
   7  10   3        1.32       -1.16      4.17 o 
   8  10   3        0.38        1.81      3.85 o 
   9  10   3        6.92        3.88      4.05 o 
  10  10   3        1.07        3.02      4.02 o 
  11  10   3        9.36        4.64      5.72 o 
  12  10   3        0.02        4.74      8.38 o 
 -14  11   3        0.50        0.44      7.18 o 
 -13  11   3        0.04        6.33      6.62 o 
 -12  11   3        1.86       10.78      6.27 o 
 -11  11   3        1.00        3.13      9.38 o 
 -10  11   3       14.36       11.15      9.43 o 
  -9  11   3        0.60        3.81      9.08 o 
  -8  11   3        0.15       -3.67      7.83 o 
  -7  11   3       50.38       61.10     14.21 o 
  -6  11   3       24.31       34.74     10.77 o 
  -5  11   3       32.66       41.69     11.76 o 
  -4  11   3       19.14       18.20     10.90 o 
  -3  11   3       16.51       18.88     10.21 o 
  -2  11   3        2.49        0.36      5.91 o 
  -1  11   3        8.47       12.27      6.66 o 
   0  11   3       13.86        9.35      6.83 o 
   1  11   3        2.32        0.52      5.45 o 
   2  11   3       16.56       19.55      6.79 o 
   3  11   3        4.30        4.39      5.82 o 
   4  11   3       24.19       26.85      6.76 o 
   5  11   3        8.35        8.72      4.63 o 
   6  11   3       12.58       24.75      9.06 o 
   7  11   3       10.24        6.14      4.38 o 
   8  11   3        2.71        6.56      4.33 o 
   9  11   3        0.04        0.40      3.91 o 
  10  11   3        0.07       -2.02      3.72 o 
  11  11   3        1.05       -0.13      8.05 o 
 -12  12   3        0.12        8.11      7.15 o 
 -11  12   3        0.74        2.37      9.83 o 
 -10  12   3        0.73       -9.42     12.09 o 
  -9  12   3        2.52        2.96      9.09 o 
  -8  12   3       28.38       26.68     16.19 o 
  -7  12   3       66.20       61.75     13.21 o 
  -6  12   3       19.12       25.61     22.04 o 
  -5  12   3        1.28       -2.69      8.54 o 
  -4  12   3        0.30       -5.27     10.01 o 
  -3  12   3        5.76        2.97     10.21 o 
  -2  12   3        6.92       -1.85      8.68 o 
  -1  12   3        1.86       -3.12      6.37 o 
   0  12   3        1.38        3.11      6.11 o 
   1  12   3        0.45        5.31      6.34 o 
   2  12   3        1.44        7.64      6.48 o 
   3  12   3        0.47        7.04      5.85 o 
   4  12   3        6.04        9.59      6.95 o 
   5  12   3       23.51       30.85      7.25 o 
   6  12   3       26.78       20.02      5.35 o 
   7  12   3        8.25        1.50      4.50 o 
   8  12   3        0.10        1.65      4.95 o 
   9  12   3        0.41        5.96      5.24 o 
  10  12   3        0.23       -0.72      8.97 o 
 -11  13   3        1.57        5.97     11.05 o 
 -10  13   3        2.81       -6.19      8.88 o 
  -9  13   3       11.32       12.76     10.27 o 
  -8  13   3        0.10        3.03     10.32 o 
  -7  13   3       11.42       11.70      9.64 o 
  -6  13   3       14.37       20.74     11.40 o 
  -5  13   3       15.60       25.07     12.82 o 
  -4  13   3        0.46        0.93      9.95 o 
  -3  13   3        0.08        2.27     10.03 o 
  -2  13   3        0.70        0.76     13.85 o 
  -1  13   3        0.33        2.58      9.24 o 
   0  13   3        0.01        3.66      6.37 o 
   1  13   3        0.77        8.60      6.93 o 
   2  13   3        1.74       -4.19     10.92 o 
   3  13   3       17.17       29.76      7.84 o 
   4  13   3       20.26       25.50      8.33 o 
   5  13   3        1.45        7.07      5.90 o 
   6  13   3        0.35        2.35      5.29 o 
   7  13   3        2.58       -0.50      6.97 o 
   8  13   3        1.70        0.27      5.60 o 
   9  13   3        0.01      112.07    111.94 o 
  -9  14   3        0.30        0.16     11.69 o 
  -8  14   3        2.48        7.08     10.73 o 
  -7  14   3       16.27       11.41     10.58 o 
  -6  14   3        8.08        8.24     10.46 o 
  -5  14   3        0.01       -3.14     11.71 o 
  -4  14   3       16.44        7.81     27.50 o 
  -3  14   3       16.40       22.36     10.83 o 
  -2  14   3        4.73        2.80      9.83 o 
  -1  14   3       10.76       21.58     12.29 o 
   0  14   3       26.00       24.00     11.44 o 
   1  14   3       50.85       40.91      8.47 o 
   2  14   3       80.65       83.55     10.28 o 
   3  14   3       25.54       28.49      7.86 o 
   4  14   3       19.40       29.05      8.13 o 
   5  14   3        9.67        8.06      6.80 o 
   6  14   3        3.01        8.31      7.43 o 
   7  14   3        3.07       13.47      8.78 o 
  -6  15   3        0.60       12.13     11.98 o 
  -5  15   3       12.28       16.16     12.56 o 
  -4  15   3        5.94       13.95     12.54 o 
  -3  15   3        5.93       -3.73     11.39 o 
  -2  15   3        5.20       -3.32     10.10 o 
  -1  15   3        1.91        2.74      9.60 o 
   0  15   3        8.65        8.90      9.93 o 
   1  15   3        2.57        6.55      7.34 o 
   2  15   3        6.49       12.85      7.52 o 
   3  15   3        0.27        3.47      6.77 o 
   4  15   3        1.18       -0.78      9.75 o 
 -18   0   4        0.70       -6.24     13.65 o 
 -17   0   4        2.50       -5.46     12.87 o 
 -16   0   4        5.66       -3.90     12.87 o 
 -15   0   4        4.21       11.70     12.48 o 
 -14   0   4       38.64       30.81     14.43 o 
 -13   0   4        2.29       -6.24     10.92 o 
 -12   0   4       92.26      100.63     18.72 o 
 -11   0   4      104.63      106.48     19.11 o 
 -10   0   4      140.12      136.98     12.99 o 
  -9   0   4      218.56      215.24     24.18 o 
  -8   0   4      919.07      972.73     39.78 o 
  -7   0   4      482.51      515.90     16.53 o 
  -6   0   4      269.18      291.55     12.71 o 
  -5   0   4       11.22       -1.95      7.41 o 
  -4   0   4      158.11      181.36     17.16 o 
  -3   0   4       21.49       19.11     11.31 o 
  -2   0   4      194.40      213.35     19.11 o 
  -1   0   4      587.06      617.41     31.20 o 
   1   0   4        8.91       -1.17      7.02 o 
   2   0   4       66.91       60.45     12.48 o 
   3   0   4       58.43       50.31     11.70 o 
   4   0   4        4.17       -6.24      7.41 o 
   5   0   4      675.05      650.57     33.54 o 
   6   0   4      401.65      379.89     26.91 o 
   7   0   4       23.34       21.06      9.36 o 
   8   0   4       15.40        1.95      8.97 o 
   9   0   4       41.19       40.17     12.87 o 
  10   0   4        4.32       -3.12      9.75 o 
  11   0   4       24.57        9.36     11.31 o 
  12   0   4       89.62      106.87     19.50 o 
  13   0   4        1.14        2.73     12.09 o 
  14   0   4       28.07       18.72     14.82 o 
 -18   1   4        0.41       -7.99      9.55 o 
 -17   1   4       13.57        7.00     10.34 o 
 -16   1   4       47.63       41.33     11.70 o 
 -15   1   4       21.47       10.04      8.81 o 
 -14   1   4        3.45       -1.47      8.71 o 
 -13   1   4       13.97        9.44      7.87 o 
 -12   1   4        5.62       15.44      6.40 o 
 -11   1   4       38.58       36.82      6.98 o 
 -10   1   4      254.14      243.56     16.23 o 
  -9   1   4      198.86      192.56     10.29 o 
  -8   1   4       54.75       66.80      6.05 o 
  -7   1   4      108.18       99.62      5.77 o 
  -6   1   4       26.62       25.84      5.14 o 
  -5   1   4        0.31       -0.83      3.78 o 
  -4   1   4       27.99       55.45     13.46 o 
  -3   1   4       87.49       74.90      8.83 o 
  -2   1   4      170.60      184.44     41.15 o 
  -1   1   4       58.78       51.32      7.45 o 
   0   1   4       18.23        8.45      5.50 o 
   1   1   4        3.86        0.00      7.02 o 
   2   1   4       12.12        9.97      5.77 o 
   3   1   4      192.25      200.77     19.50 o 
   4   1   4       13.66        5.46      5.22 o 
   5   1   4        1.84        7.66      6.05 o 
   6   1   4       29.16       25.76      7.27 o 
   7   1   4        5.53        2.99      6.16 o 
   8   1   4        1.77        0.13      5.65 o 
   9   1   4        2.74        2.23      6.05 o 
  10   1   4        5.35        9.60      7.27 o 
  11   1   4        0.69       -3.34      7.27 o 
  12   1   4        7.03       15.06      8.81 o 
  13   1   4        0.01       -9.17      8.00 o 
  14   1   4        0.95       -2.89      8.33 o 
 -17   2   4        0.02       -2.04      8.95 o 
 -16   2   4        1.28        9.84      8.93 o 
 -15   2   4        0.02        7.41     11.31 o 
 -14   2   4        4.01        2.03      8.33 o 
 -13   2   4        0.44        1.02      5.31 o 
 -12   2   4        0.47        0.22      5.47 o 
 -11   2   4        1.15        5.41      5.56 o 
 -10   2   4        1.96        6.62      5.13 o 
  -9   2   4        6.29        8.79      4.99 o 
  -8   2   4        1.80        4.75      4.62 o 
  -7   2   4        1.28        0.15      3.88 o 
  -6   2   4       14.99       12.50      4.48 o 
  -5   2   4        0.20        0.62      4.05 o 
  -4   2   4        0.13        1.76      3.86 o 
  -3   2   4       58.25       58.59      8.05 o 
  -2   2   4       15.45       14.79      5.89 o 
  -1   2   4        6.61        1.58      5.48 o 
   0   2   4        0.09       -4.61      4.25 o 
   1   2   4        2.19       -0.39      4.14 o 
   2   2   4       58.97       50.70     10.53 o 
   3   2   4       21.59       28.77      6.75 o 
   4   2   4       17.17       16.90      6.20 o 
   5   2   4        0.64        1.29      5.50 o 
   6   2   4        0.00        1.07      5.89 o 
   7   2   4        0.44       -2.73      8.58 o 
   8   2   4        6.88       -1.94      6.20 o 
   9   2   4        5.68       -1.47      5.77 o 
  10   2   4        0.28        3.53      6.75 o 
  11   2   4        3.72        6.43      7.87 o 
  12   2   4        0.06       -4.03      7.40 o 
  13   2   4        0.80       -0.94      7.15 o 
  14   2   4        0.31        0.98      8.00 o 
 -17   3   4        7.11       20.81     11.43 o 
 -16   3   4       34.61       26.37     12.48 o 
 -15   3   4       27.11       22.86      9.52 o 
 -14   3   4        0.17        3.02      5.64 o 
 -13   3   4        4.64       -2.14      5.30 o 
 -12   3   4        6.17        3.84      5.54 o 
 -11   3   4        9.60        2.34      5.19 o 
 -10   3   4       49.70       49.30      7.99 o 
  -9   3   4      274.28      242.15     13.74 o 
  -8   3   4       49.52       45.12      7.42 o 
  -7   3   4       15.59       20.20      6.16 o 
  -6   3   4        3.29        5.35      3.96 o 
  -5   3   4        0.34       -0.35      3.68 o 
  -4   3   4        6.52        8.59      3.92 o 
  -3   3   4      110.28      104.62      7.26 o 
  -2   3   4      176.15      177.31     21.20 o 
  -1   3   4       42.76       40.43      6.65 o 
   0   3   4       33.43       37.76      6.67 o 
   1   3   4        3.89        1.05      5.05 o 
   2   3   4        6.58        0.02      4.40 o 
   3   3   4       52.35       44.89      7.39 o 
   4   3   4       33.39       23.48      7.12 o 
   5   3   4       20.17       80.96     48.36 o 
   6   3   4        4.07        1.29      6.05 o 
   7   3   4        3.47       -5.22      7.61 o 
   8   3   4        3.81       -3.64      5.90 o 
   9   3   4        2.07       -3.65      5.53 o 
  10   3   4        2.11       -4.76      6.44 o 
  11   3   4        2.95       -1.81      6.44 o 
  12   3   4        2.65        0.85      6.72 o 
  13   3   4        0.01       -2.72      7.30 o 
  14   3   4        0.23        3.14      8.61 o 
 -17   4   4        3.17        2.60     10.16 o 
 -16   4   4        1.19        3.70      6.35 o 
 -15   4   4        3.24        4.67      6.08 o 
 -14   4   4       20.32       17.87      6.61 o 
 -13   4   4        2.18        3.13      5.31 o 
 -12   4   4       21.91       16.29      6.14 o 
 -11   4   4       44.96       37.78      7.09 o 
 -10   4   4       48.25       39.57      6.61 o 
  -9   4   4       85.56      109.13      9.75 o 
  -8   4   4      536.84      607.88     28.00 o 
  -7   4   4      317.01      363.22     15.56 o 
  -6   4   4       50.00       47.39      7.35 o 
  -5   4   4        1.14       -0.20      4.99 o 
  -4   4   4       51.29       58.40      7.27 o 
  -3   4   4       24.00       30.06      4.47 o 
  -2   4   4       71.81       71.81      5.75 o 
  -1   4   4      308.38      281.42     29.65 o 
   0   4   4       10.34        4.16      4.76 o 
   1   4   4        5.63        6.07      4.96 o 
   2   4   4       98.47       95.91      9.84 o 
   3   4   4       63.76       46.39      7.39 o 
   4   4   4        5.74       27.80     35.30 o 
   5   4   4      308.44      340.38     18.88 o 
   6   4   4      242.24      223.57     26.72 o 
   7   4   4        2.89        4.48      6.60 o 
   8   4   4        2.53       -0.46      6.37 o 
   9   4   4       23.05       35.05      8.38 o 
  10   4   4        0.05       -1.68      6.05 o 
  11   4   4       16.62       11.70      7.11 o 
  12   4   4       44.64       48.16     15.41 o 
  13   4   4        0.06        5.39      7.32 o 
  14   4   4        6.65        2.66      7.86 o 
 -17   5   4        8.10       -1.91      7.56 o 
 -16   5   4        8.30        9.39      6.82 o 
 -15   5   4        8.08        4.76      6.22 o 
 -14   5   4       11.59       28.97     15.75 o 
 -13   5   4        4.61        6.46      6.08 o 
 -12   5   4        0.50        2.75      5.51 o 
 -11   5   4       23.56       20.51      5.99 o 
 -10   5   4      178.81      168.47     15.71 o 
  -9   5   4       25.17       25.62      7.57 o 
  -8   5   4      189.09      185.47     18.89 o 
  -7   5   4      138.91      127.90     10.52 o 
  -6   5   4       35.23       33.42      6.59 o 
  -5   5   4        1.03        4.12      5.33 o 
  -4   5   4       37.93       38.88      6.12 o 
  -3   5   4        1.00       -2.55      8.19 o 
  -2   5   4       21.53       13.81      4.17 o 
  -1   5   4        0.05       -2.17      3.75 o 
   0   5   4        3.67        0.70      3.83 o 
   1   5   4        2.13        5.46      5.51 o 
   2   5   4        0.60        3.25      4.96 o 
   3   5   4      195.72      185.10     20.09 o 
   4   5   4       20.45       21.63      5.99 o 
   5   5   4       48.67       52.13     11.37 o 
   6   5   4       30.32       32.97     12.73 o 
   7   5   4        2.52       -0.23      4.66 o 
   8   5   4        9.46        9.78      5.33 o 
   9   5   4        8.26       11.54      5.79 o 
  10   5   4        6.53        9.49      7.39 o 
  11   5   4        0.30        5.01      6.65 o 
  12   5   4        2.03        0.27      7.12 o 
  13   5   4        0.01       -1.62      7.03 o 
 -16   6   4        3.24        1.76      6.53 o 
 -15   6   4        0.29        0.69      6.09 o 
 -14   6   4        6.84        2.91      6.09 o 
 -13   6   4        0.52       -2.24      5.22 o 
 -12   6   4        0.32       -1.66      5.27 o 
 -11   6   4        1.70        3.33      5.53 o 
 -10   6   4        2.85        1.44      6.12 o 
  -9   6   4       18.43       11.68      6.68 o 
  -8   6   4        8.66        8.21      6.75 o 
  -7   6   4       10.22       17.43      6.84 o 
  -6   6   4       16.13       10.04      5.90 o 
  -5   6   4        2.91       -0.11      6.63 o 
  -4   6   4       12.09        7.61      6.88 o 
  -3   6   4      109.60      132.98     12.54 o 
  -2   6   4       30.69       32.45      8.66 o 
  -1   6   4       31.84       26.91      5.12 o 
   0   6   4        4.94        6.57      3.82 o 
   1   6   4        4.90        3.83      4.07 o 
   2   6   4       92.08       94.20      7.55 o 
   3   6   4       40.64       68.49      8.27 o 
   4   6   4       25.58       21.30      6.01 o 
   5   6   4        0.20        7.13      5.83 o 
   6   6   4        0.33        3.11      5.73 o 
   7   6   4        0.30        0.14      5.01 o 
   8   6   4       11.77       16.87      6.62 o 
   9   6   4       17.36       31.68      7.44 o 
  10   6   4        3.48       14.02      6.86 o 
  11   6   4        6.04        4.29      5.47 o 
  12   6   4        0.28       -0.17      6.07 o 
  13   6   4        1.83        3.66      6.24 o 
 -16   7   4        1.93        4.15      6.79 o 
 -15   7   4       10.64       10.39      7.11 o 
 -14   7   4        0.13        3.23      6.27 o 
 -13   7   4        0.08        7.06      5.86 o 
 -12   7   4        0.00        0.90      5.33 o 
 -11   7   4        0.08        0.89      5.66 o 
 -10   7   4        2.81        1.06      6.77 o 
  -9   7   4      133.88      137.19     16.52 o 
  -8   7   4       96.19       91.82     10.05 o 
  -7   7   4        0.00        1.74      8.90 o 
  -6   7   4        1.97       -2.92      8.34 o 
  -5   7   4        4.38       -6.38      7.55 o 
  -4   7   4        9.27        8.50      8.10 o 
  -3   7   4       18.34       26.37      8.33 o 
  -2   7   4        9.57        7.92      5.50 o 
  -1   7   4        2.94        3.53      5.33 o 
   0   7   4        5.95        0.57      4.97 o 
   1   7   4       12.08       15.80      4.55 o 
   2   7   4        1.82        3.99      4.25 o 
   3   7   4       20.45       26.12      5.07 o 
   4   7   4       91.59       70.89      6.85 o 
   5   7   4       12.80       15.67      6.69 o 
   6   7   4        1.35       10.11      6.23 o 
   7   7   4        0.04        3.03      5.78 o 
   8   7   4        2.71        5.57      5.91 o 
   9   7   4        3.07        9.17      5.79 o 
  10   7   4        0.52       -3.61      6.00 o 
  11   7   4        4.84        1.55      6.37 o 
  12   7   4        0.48        2.57      6.39 o 
 -15   8   4        3.29       13.44      7.59 o 
 -14   8   4        7.79        6.02      6.54 o 
 -13   8   4        2.07       12.12      6.27 o 
 -12   8   4        1.30        2.75      5.44 o 
 -11   8   4        4.04       -3.48      6.75 o 
 -10   8   4        0.93        3.87      7.90 o 
  -9   8   4        2.17        7.05      7.91 o 
  -8   8   4       78.32       87.65     21.45 o 
  -7   8   4      113.21      149.50     16.39 o 
  -6   8   4       12.39       19.16      9.73 o 
  -5   8   4       27.78       35.47     10.16 o 
  -4   8   4        8.73        8.17      8.62 o 
  -3   8   4        2.23       -2.66      8.78 o 
  -2   8   4        5.54        3.76      6.10 o 
  -1   8   4       47.75       42.59      7.49 o 
   0   8   4        0.56       -4.53      5.39 o 
   1   8   4        0.01       -6.60      4.40 o 
   2   8   4       89.91       78.77      8.95 o 
   3   8   4       21.13       20.45      4.94 o 
   4   8   4       12.43       10.51      4.62 o 
   5   8   4       28.46       28.04      5.72 o 
   6   8   4       53.50       52.56      6.39 o 
   7   8   4        8.03       16.38      5.12 o 
   8   8   4        2.89        4.67      4.23 o 
   9   8   4        5.20        8.05      6.07 o 
  10   8   4        1.19        6.90      6.33 o 
  11   8   4        2.17       -3.55      6.09 o 
  12   8   4        3.81        5.63      6.62 o 
 -14   9   4        1.84        8.71      6.74 o 
 -13   9   4        2.39       -1.07      5.54 o 
 -12   9   4        0.25        6.60      6.03 o 
 -11   9   4        0.08        6.99      9.37 o 
 -10   9   4       30.74       22.20     10.84 o 
  -9   9   4        1.77        6.31      8.06 o 
  -8   9   4       27.01       36.83     20.87 o 
  -7   9   4       76.85       81.60     14.49 o 
  -6   9   4        4.78        7.46      9.95 o 
  -5   9   4        1.96        4.59      8.61 o 
  -4   9   4        5.54        7.46      9.21 o 
  -3   9   4        3.16        0.11     15.80 o 
  -2   9   4        5.93       -1.75      5.50 o 
  -1   9   4        5.19        4.31      6.07 o 
   0   9   4        1.22        0.62      5.52 o 
   1   9   4        6.11        4.49      5.30 o 
   2   9   4        0.69        7.29      5.33 o 
   3   9   4       48.96       51.46      9.38 o 
   4   9   4        3.59        6.06      4.16 o 
   5   9   4       14.20       11.35      4.64 o 
   6   9   4        5.93        7.35      9.09 o 
   7   9   4        0.12        6.97      5.24 o 
   8   9   4        1.14        1.95      4.13 o 
   9   9   4        0.08        2.09      4.33 o 
  10   9   4        3.09        6.56      4.61 o 
  11   9   4        0.13        2.80      4.29 o 
 -13  10   4        0.16       -0.06      8.10 o 
 -12  10   4        0.01        0.41      6.77 o 
 -11  10   4        0.15        2.29      8.79 o 
 -10  10   4        0.17        6.95     15.60 o 
  -9  10   4        5.89       14.26      9.88 o 
  -8  10   4        7.41        7.64      9.86 o 
  -7  10   4        7.55        5.62     11.11 o 
  -6  10   4        0.05       -3.49      8.95 o 
  -5  10   4        1.39        3.58      9.37 o 
  -4  10   4        5.38        5.12      9.84 o 
  -3  10   4       16.87       27.40     12.87 o 
  -2  10   4        5.09        6.75      8.33 o 
  -1  10   4        5.35        2.28      6.08 o 
   0  10   4       10.70        4.88      6.12 o 
   1  10   4        1.03        5.02      5.38 o 
   2  10   4       11.52       20.02      7.38 o 
   3  10   4        4.47       18.47      5.99 o 
   4  10   4        4.11        4.08      5.03 o 
   5  10   4        0.95        5.04      5.10 o 
   6  10   4        1.46        1.68      3.93 o 
   7  10   4        0.15        2.11      4.32 o 
   8  10   4        1.07        2.72      4.42 o 
   9  10   4        3.73        0.90      4.50 o 
  10  10   4        3.15       12.89      5.89 o 
 -12  11   4        0.44        0.34     10.66 o 
 -11  11   4        2.51        4.63     10.03 o 
 -10  11   4        3.23       -8.14      9.73 o 
  -9  11   4       29.00       40.14     13.65 o 
  -8  11   4       25.81       27.80     11.43 o 
  -7  11   4        0.76        3.58     11.11 o 
  -6  11   4        0.57      -12.21     10.53 o 
  -5  11   4        4.99       -2.39      9.83 o 
  -4  11   4        3.01        5.53      9.76 o 
  -3  11   4        0.01       -5.92      8.38 o 
  -2  11   4        0.00        1.31      9.33 o 
  -1  11   4        7.29       -0.26      7.66 o 
   0  11   4        0.03        2.45      6.59 o 
   1  11   4        8.60        5.43      5.85 o 
   2  11   4        1.75        2.27      5.23 o 
   3  11   4        8.11       12.23      6.74 o 
   4  11   4       41.43       32.53      7.28 o 
   5  11   4        1.66        5.78      4.69 o 
   6  11   4        0.85        2.94      4.96 o 
   7  11   4        0.01        1.85      6.04 o 
   8  11   4        0.67        6.05      3.98 o 
   9  11   4        1.92        5.79      9.09 o 
 -10  12   4        8.11       11.72     10.55 o 
  -9  12   4        0.09        2.82     10.21 o 
  -8  12   4        0.57       -5.39     14.24 o 
  -7  12   4       23.61       20.09     11.86 o 
  -6  12   4       14.52       19.28     11.43 o 
  -5  12   4       11.10        8.23     11.34 o 
  -4  12   4        2.78        5.34     11.44 o 
  -3  12   4        0.30       -5.50      8.66 o 
  -2  12   4        0.73       -8.45     10.06 o 
  -1  12   4        1.97        5.46      9.38 o 
   0  12   4        3.56        3.80      6.21 o 
   1  12   4        2.53        4.13      5.90 o 
   2  12   4       33.87       28.89      7.46 o 
   3  12   4        0.50        2.40      5.80 o 
   4  12   4       10.48        9.74      6.40 o 
   5  12   4        0.29        1.64      5.31 o 
   6  12   4        4.55        5.85      5.48 o 
   7  12   4       11.97       11.96      6.01 o 
  -8  13   4        1.09        8.35     13.12 o 
  -7  13   4       16.72       12.14     13.10 o 
  -6  13   4        1.88      -12.59     12.09 o 
  -5  13   4        1.61       -0.33     10.38 o 
  -4  13   4        0.03       -1.98     11.94 o 
  -3  13   4        0.72        7.15     10.75 o 
  -2  13   4        1.72        1.02      9.44 o 
  -1  13   4        1.80        8.75     10.47 o 
   0  13   4        0.03       -4.35      9.36 o 
   1  13   4        4.04       17.13      7.16 o 
   2  13   4        0.00        3.59      6.30 o 
   3  13   4        0.96        5.64      5.73 o 
   4  13   4        1.00       -1.21      6.10 o 
   5  13   4        0.59        4.16      5.78 o 
  -5  14   4        0.64       -4.17     12.49 o 
  -4  14   4        0.18        9.28     19.31 o 
  -3  14   4        0.03       -5.54     10.34 o 
  -2  14   4        0.01       -3.42     10.47 o 
  -1  14   4        0.19        5.44     13.26 o 
   0  14   4        2.55       12.27     10.17 o 
   1  14   4        0.59        4.44      8.54 o 
   2  14   4        0.16        7.81      6.72 o 
 -16   1   5        0.31       18.64     11.72 o 
 -15   1   5        5.15        9.38      9.64 o 
 -14   1   5        0.65        0.39      9.18 o 
 -13   1   5        0.14       -7.22      8.77 o 
 -12   1   5        2.91       16.51      9.64 o 
 -11   1   5       18.02       22.86     10.27 o 
 -10   1   5       19.27       28.08     11.31 o 
  -9   1   5      549.15      601.51     23.50 o 
  -8   1   5        1.44       14.89      7.38 o 
  -7   1   5        2.83       10.10      5.51 o 
  -6   1   5        2.31       -2.87      4.51 o 
  -5   1   5        0.60       -4.65      3.97 o 
  -4   1   5        3.11        2.15      5.79 o 
  -3   1   5        0.03       -4.30      5.61 o 
  -2   1   5        7.74        0.39      6.07 o 
  -1   1   5        0.01       -4.93      5.89 o 
   0   1   5       24.24       16.38      9.36 o 
   1   1   5       40.09       42.00     14.43 o 
   2   1   5       41.90       48.57      8.77 o 
   3   1   5        0.06        8.37      6.44 o 
   4   1   5      260.41      221.26     15.44 o 
   5   1   5        0.37       -0.66      5.61 o 
   6   1   5        1.77       -7.96      5.37 o 
   7   1   5        3.04        7.99      6.33 o 
   8   1   5        0.55        1.39      5.92 o 
   9   1   5        0.01       -2.05      6.20 o 
  10   1   5        1.33        0.51      6.48 o 
  11   1   5        3.49       -2.12      6.93 o 
  12   1   5        0.00       -2.11      7.00 o 
 -16   2   5        0.19        3.67     10.87 o 
 -15   2   5        0.40       -7.44      9.24 o 
 -14   2   5        2.42        1.41      9.24 o 
 -13   2   5        0.50       -6.27      8.81 o 
 -12   2   5        0.16        0.67      9.56 o 
 -11   2   5       65.24       75.25     10.20 o 
 -10   2   5       34.30       39.85      8.85 o 
  -9   2   5        7.37       22.11      7.98 o 
  -8   2   5      712.07      823.67     21.90 o 
  -7   2   5        7.15        6.80      6.21 o 
  -6   2   5       10.54        9.00      5.60 o 
  -5   2   5        0.66       -1.59      4.31 o 
  -4   2   5       11.55        4.93      5.66 o 
  -3   2   5       23.30       41.44     14.04 o 
  -2   2   5        0.26       -7.16      5.43 o 
  -1   2   5        1.35        5.07      6.27 o 
   0   2   5       30.24       28.95      7.20 o 
   1   2   5       19.64       29.64      9.75 o 
   2   2   5       84.98       78.68     10.40 o 
   3   2   5       90.81       81.13     10.94 o 
   4   2   5       87.90      119.55     19.70 o 
   5   2   5      313.10      331.76     18.58 o 
   6   2   5       10.98       18.27      7.27 o 
   7   2   5        3.07       -1.96      5.65 o 
   8   2   5        1.90       -1.97      5.61 o 
   9   2   5        8.53        5.07      6.34 o 
  10   2   5       11.74       13.56      8.39 o 
  11   2   5        5.34        4.77      8.97 o 
  12   2   5        2.42        0.67      7.49 o 
 -15   3   5        0.24       -6.35      9.51 o 
 -14   3   5        4.88        5.38     10.27 o 
 -13   3   5        0.23       -0.61     10.04 o 
 -12   3   5        7.71       12.00      7.05 o 
 -11   3   5       24.63       25.25      7.63 o 
 -10   3   5        3.38        6.67      7.19 o 
  -9   3   5      295.99      325.08     17.66 o 
  -8   3   5       11.46       23.27      7.29 o 
  -7   3   5        0.11        1.39      6.39 o 
  -6   3   5        0.01        3.18      5.50 o 
  -5   3   5       13.01       11.67      6.12 o 
  -4   3   5        0.76       -1.73      5.03 o 
  -3   3   5       23.55       24.88      5.68 o 
  -2   3   5        0.24       -2.66      5.55 o 
  -1   3   5       30.78       23.71      9.36 o 
   0   3   5        6.21        9.17      5.81 o 
   1   3   5       26.71       24.99      6.93 o 
   2   3   5       30.48       31.08     13.07 o 
   3   3   5        0.54        6.51      6.13 o 
   4   3   5      286.84      286.98     17.98 o 
   5   3   5        0.01       -2.54      5.77 o 
   6   3   5        1.07       -1.90      5.92 o 
   7   3   5        2.29       -0.75      5.50 o 
   8   3   5        0.58       -0.78      6.34 o 
   9   3   5        0.05        1.96      6.75 o 
  10   3   5        2.70        3.14      6.93 o 
  11   3   5        8.80        4.72      7.31 o 
 -15   4   5        0.13       -6.18      9.84 o 
 -14   4   5        2.80       -4.94      9.61 o 
 -13   4   5        2.58        6.13      7.05 o 
 -12   4   5        4.46       11.81      9.86 o 
 -11   4   5       14.17       21.14      7.74 o 
 -10   4   5        2.92       14.13      6.65 o 
  -9   4   5        7.35       10.38      6.81 o 
  -8   4   5        7.34       15.47      7.66 o 
  -7   4   5        0.25        1.37      6.57 o 
  -6   4   5        0.42       -5.60      5.42 o 
  -5   4   5       17.14       17.31      7.12 o 
  -4   4   5        3.46        1.86      6.61 o 
  -3   4   5       29.02       26.76      7.98 o 
  -2   4   5       20.09       17.52      8.39 o 
  -1   4   5        0.24       -0.92      5.27 o 
   0   4   5        1.76        1.17      5.12 o 
   1   4   5        0.16        3.20      5.12 o 
   2   4   5        1.63        2.02      5.48 o 
   3   4   5        5.86        3.70      6.18 o 
   4   4   5        7.77       13.19      7.12 o 
   5   4   5       13.45       14.58      6.93 o 
   6   4   5        0.02       -2.14      5.65 o 
   7   4   5        0.00       -0.89      6.05 o 
   8   4   5        2.89        1.24      6.63 o 
   9   4   5        0.34       -3.85      6.33 o 
  10   4   5        0.21        0.85      7.12 o 
  11   4   5        0.60       -2.38      6.60 o 
 -15   5   5        1.14       -1.56      7.15 o 
 -14   5   5        1.30        3.90      6.72 o 
 -13   5   5        3.23        5.24      6.87 o 
 -12   5   5        0.00       -1.39      6.54 o 
 -11   5   5        0.57        6.91      7.34 o 
 -10   5   5       15.03        7.60      6.99 o 
  -9   5   5      192.71      208.38     20.07 o 
  -8   5   5        0.73        2.27      6.54 o 
  -7   5   5       17.58       10.15      7.98 o 
  -6   5   5        3.12        1.88      7.39 o 
  -5   5   5        6.61        7.58      7.43 o 
  -4   5   5       11.62        8.05      7.68 o 
  -3   5   5        2.17        2.71      6.48 o 
  -2   5   5        3.68        5.03      7.03 o 
  -1   5   5        1.59        5.05      6.93 o 
   0   5   5        9.49        7.05      4.90 o 
   1   5   5       12.75       17.33      6.55 o 
   2   5   5        5.09       13.22      6.63 o 
   3   5   5        0.26       -0.76      5.05 o 
   4   5   5       63.55       55.03      9.56 o 
   5   5   5        0.25        8.42      6.71 o 
   6   5   5       13.55       10.10      8.19 o 
   7   5   5        0.03        2.01      6.20 o 
   8   5   5        0.09        1.99      6.75 o 
   9   5   5        1.00        0.33      6.20 o 
  10   5   5        0.23       -0.42      6.48 o 
  11   5   5        0.13        0.17      6.88 o 
 -14   6   5        0.19        2.08      6.75 o 
 -13   6   5        1.98        4.63      7.11 o 
 -12   6   5        0.00        9.41      7.04 o 
 -11   6   5        5.75        8.69      6.96 o 
 -10   6   5        0.02        1.54      8.58 o 
  -9   6   5        0.06       -0.56      8.77 o 
  -8   6   5      186.81      193.50     21.84 o 
  -7   6   5        0.66        3.83      8.66 o 
  -6   6   5       12.45        9.31      8.43 o 
  -5   6   5        3.40       -0.35      6.85 o 
  -4   6   5        6.63        6.18      7.15 o 
  -3   6   5        1.87        6.44      6.91 o 
  -2   6   5        6.96       -4.36      5.90 o 
  -1   6   5        0.11        0.82      6.63 o 
   0   6   5       33.08       32.24      9.44 o 
   1   6   5        0.07       -3.17      6.47 o 
   2   6   5        7.21        4.78      4.68 o 
   3   6   5       14.90       16.86      6.75 o 
   4   6   5       18.59       20.93      7.93 o 
   5   6   5       57.25       43.84      9.46 o 
   6   6   5        0.55        1.66      6.78 o 
   7   6   5        6.08        3.91      6.20 o 
   8   6   5        6.37       13.37      7.39 o 
   9   6   5        0.09        1.29      6.33 o 
  10   6   5        3.10        1.66     10.92 o 
 -13   7   5        6.66       15.15      8.43 o 
 -12   7   5        1.60        3.43      7.86 o 
 -11   7   5        0.75       -5.33      8.93 o 
 -10   7   5        0.38        0.44      9.88 o 
  -9   7   5       32.76       41.44     14.63 o 
  -8   7   5       10.97       20.25     10.66 o 
  -7   7   5        2.49       12.26     24.57 o 
  -6   7   5        0.90       -4.41      7.68 o 
  -5   7   5       20.76       37.14     12.87 o 
  -4   7   5        0.38        2.31      7.65 o 
  -3   7   5       23.71       21.14      8.58 o 
  -2   7   5       16.98       14.69      7.71 o 
  -1   7   5       21.19       16.79      7.85 o 
   0   7   5        4.58       10.48     13.26 o 
   1   7   5        8.29        8.65      7.36 o 
   2   7   5        4.72        6.20      7.12 o 
   3   7   5        1.71        4.90      4.73 o 
   4   7   5       60.64       60.57     12.44 o 
   5   7   5        1.71        8.59     12.29 o 
   6   7   5        0.22       -1.40      6.63 o 
   7   7   5        0.19        6.22      7.41 o 
   8   7   5        2.06        1.56      7.00 o 
   9   7   5        0.23       -4.41      6.37 o 
 -13   8   5        1.02        7.05      7.66 o 
 -12   8   5        2.91        9.02     13.26 o 
 -11   8   5        3.55       -1.17      9.75 o 
 -10   8   5        0.97        8.46     10.82 o 
  -9   8   5        3.20        5.79     10.30 o 
  -8   8   5       12.87       13.42      9.64 o 
  -7   8   5        0.01        0.76      9.83 o 
  -6   8   5        0.29       -1.15      8.78 o 
  -5   8   5        3.53        3.05      9.64 o 
  -4   8   5        0.53        0.04      8.53 o 
  -3   8   5       14.11       14.37      8.61 o 
  -2   8   5        5.46        9.62      8.53 o 
  -1   8   5        0.83        1.50      7.59 o 
   0   8   5        4.68        0.59      7.03 o 
   1   8   5        1.06        8.36      6.97 o 
   2   8   5        4.06       11.68      7.00 o 
   3   8   5        0.74        3.70      6.83 o 
   4   8   5        2.92        6.62      7.30 o 
   5   8   5        8.96       13.96      5.09 o 
   6   8   5        1.29        6.87      5.02 o 
   7   8   5        0.57        6.50      4.85 o 
   8   8   5        1.43        6.36      6.04 o 
   9   8   5        0.25       -0.49      6.75 o 
 -12   9   5        0.08        8.10     12.34 o 
 -11   9   5        2.58        3.73     10.97 o 
 -10   9   5        2.85      -13.96      9.31 o 
  -9   9   5        9.83       20.78     10.77 o 
  -8   9   5        0.29        1.11     10.01 o 
  -7   9   5       19.34       26.67     10.87 o 
  -6   9   5        0.45       -3.12     10.20 o 
  -5   9   5        0.93       -1.68      9.51 o 
  -4   9   5       10.96       10.84     10.16 o 
  -3   9   5        0.06       -1.35      8.05 o 
  -2   9   5        0.00        5.25      8.15 o 
  -1   9   5        0.03        3.46      8.77 o 
   0   9   5        0.76        2.54      6.07 o 
   1   9   5        0.76       -2.51      5.13 o 
   2   9   5        1.27       21.22     20.45 o 
   3   9   5        0.86        1.64      5.40 o 
   4   9   5        3.58       14.43      6.07 o 
   5   9   5        1.33        4.63      6.32 o 
   6   9   5       11.28       23.75      7.46 o 
   7   9   5        0.82        1.35      4.84 o 
   8   9   5        0.34        5.32      5.22 o 
 -10  10   5        3.83       -0.43     11.32 o 
  -9  10   5        0.09        3.94     10.49 o 
  -8  10   5       10.08       11.85     11.62 o 
  -7  10   5        0.12       11.22     10.99 o 
  -6  10   5       14.06        9.79     11.04 o 
  -5  10   5        1.36        1.03     10.55 o 
  -4  10   5       13.13       18.95     10.31 o 
  -3  10   5        0.00       -6.84      8.06 o 
  -2  10   5       17.96       22.37     10.49 o 
  -1  10   5        1.89       -0.08      7.14 o 
   0  10   5       16.47       18.86      7.08 o 
   1  10   5        2.95       -1.28      6.04 o 
   2  10   5        1.20        6.51      6.31 o 
   3  10   5        1.53        3.94      5.67 o 
   4  10   5        0.17       -0.76      5.94 o 
   5  10   5        0.25        6.13      5.23 o 
   6  10   5        4.72       16.89     10.27 o 
  -8  11   5        0.52        4.98     10.89 o 
  -7  11   5        3.78       -2.86     10.89 o 
  -6  11   5        2.03       10.51     11.27 o 
  -5  11   5        5.95        9.81     11.85 o 
  -4  11   5        0.01       -8.85     10.19 o 
  -3  11   5        1.62        7.49      9.93 o 
  -2  11   5        9.71        3.76      9.05 o 
  -1  11   5        0.45        1.56      9.38 o 
   0  11   5        8.45       14.78      9.33 o 
   1  11   5        0.13        2.05      7.17 o 
   2  11   5        0.63       -1.52      7.34 o 
   3  11   5        0.00        5.06      6.14 o 
   4  11   5        0.02        4.21      6.49 o 
  -6  12   5        0.17       11.91     12.33 o 
  -5  12   5        0.01       -5.37     10.16 o 
  -4  12   5        0.00        3.01     11.02 o 
  -3  12   5        2.08      -10.10     10.04 o 
  -2  12   5        0.00       12.74     10.32 o 
  -1  12   5        0.65       -3.93     12.68 o 
   0  12   5        0.47       -3.47      8.25 o 
   1  12   5        1.02       -1.97      8.19 o 
   2  12   5        0.50        5.97      6.68 o 
 -13   0   6        2.33       12.09     15.99 o 
 -12   0   6       10.77        7.02     16.38 o 
 -11   0   6       10.70       15.99     17.16 o 
 -10   0   6        8.40       13.26     16.77 o 
  -9   0   6        4.55       19.11     17.16 o 
  -8   0   6       27.11       30.03     17.94 o 
  -7   0   6       30.72       32.76     17.16 o 
  -6   0   6        2.36       21.45     14.43 o 
  -5   0   6       44.29       38.61     12.87 o 
  -4   0   6        2.11       -7.80      8.58 o 
  -2   0   6       63.42       93.61     18.72 o 
  -1   0   6       25.31       21.84     13.26 o 
   0   0   6        2.43       12.87     10.53 o 
   1   0   6        0.24        1.17      8.97 o 
   2   0   6       31.02       39.00     12.48 o 
   3   0   6       18.02       12.48      9.36 o 
   4   0   6       46.36       32.37     12.09 o 
   5   0   6       69.44       91.66     16.38 o 
   6   0   6       37.86       31.20     11.70 o 
   7   0   6        2.59        2.34      8.97 o 
   8   0   6        0.92        6.63     10.14 o 
 -13   1   6        5.34       28.48     12.61 o 
 -12   1   6        1.34        6.74     11.30 o 
 -11   1   6        0.33        8.36     11.15 o 
 -10   1   6        9.64       25.39     12.55 o 
  -9   1   6       13.56       31.05     12.82 o 
  -8   1   6        0.79        7.89     10.49 o 
  -7   1   6        1.47        8.73      7.43 o 
  -6   1   6       32.45       33.80     15.21 o 
  -5   1   6        0.96        7.67      7.88 o 
  -4   1   6        2.41        5.85      9.75 o 
  -3   1   6       19.70       16.59      7.49 o 
  -2   1   6        1.46        7.87      7.03 o 
  -1   1   6        5.24        6.99      7.11 o 
   0   1   6        0.02        4.54      6.65 o 
   1   1   6        2.61       10.21      8.78 o 
   2   1   6       12.03       24.80      7.86 o 
   3   1   6       25.11       39.55     11.12 o 
   4   1   6       21.11       13.23      8.58 o 
   5   1   6       13.59        7.46      6.20 o 
   6   1   6        0.34        3.66      6.20 o 
   7   1   6        3.47       -0.52      6.16 o 
   8   1   6        0.42       -0.21      6.48 o 
 -13   2   6        1.17       11.22     15.99 o 
 -12   2   6        0.14       10.84     12.55 o 
 -11   2   6        0.04       14.37     11.57 o 
 -10   2   6       11.09       18.96     11.98 o 
  -9   2   6        0.17       13.02     10.75 o 
  -8   2   6        3.51       15.51      7.58 o 
  -7   2   6        0.56        3.53      8.79 o 
  -6   2   6        0.45       -0.77     10.34 o 
  -5   2   6        0.43       -2.96      7.14 o 
  -4   2   6        2.94       11.12     10.73 o 
  -3   2   6        0.05       -0.39      9.75 o 
  -2   2   6        0.60        0.51      6.05 o 
  -1   2   6        0.63        4.51      6.44 o 
   0   2   6        0.43        8.80      6.44 o 
   1   2   6        0.10       -1.91      6.65 o 
   2   2   6        0.01        8.49      6.93 o 
   3   2   6        5.80        9.63      6.83 o 
   4   2   6        0.31        2.84      6.44 o 
   5   2   6        1.17        7.66      6.44 o 
   6   2   6        0.00       -0.24      6.05 o 
   7   2   6        0.42       -3.94      5.89 o 
   8   2   6        0.06       -2.59      6.48 o 
 -13   3   6        0.15        4.64     11.42 o 
 -12   3   6        6.81       20.03     13.07 o 
 -11   3   6        6.85       12.25     10.94 o 
 -10   3   6       20.80       35.15      9.66 o 
  -9   3   6       33.22       44.81      9.51 o 
  -8   3   6       14.09       32.76     15.99 o 
  -7   3   6        0.76       -0.66      6.93 o 
  -6   3   6       18.95       22.89      8.05 o 
  -5   3   6        0.43        6.06     16.19 o 
  -4   3   6        0.03       15.93      9.56 o 
  -3   3   6       19.74       19.40      8.41 o 
  -2   3   6        8.10        9.75     10.92 o 
  -1   3   6        5.74        3.90     10.14 o 
   0   3   6        0.52        0.05      5.89 o 
   1   3   6        2.40        3.32      6.35 o 
   2   3   6       11.50       21.34      8.00 o 
   3   3   6        3.23        6.58      6.63 o 
   4   3   6       24.38       24.55      8.05 o 
   5   3   6       11.13       12.27      7.27 o 
   6   3   6        0.10       -3.12      6.34 o 
   7   3   6        2.15        3.49      6.55 o 
   8   3   6        0.15        1.88      6.72 o 
 -12   4   6        3.15       14.00     12.13 o 
 -11   4   6        8.28       23.11     13.65 o 
 -10   4   6        5.60       17.36     10.20 o 
  -9   4   6        1.35        0.78     12.48 o 
  -8   4   6       24.97       28.86     14.04 o 
  -7   4   6       21.33       20.08      9.55 o 
  -6   4   6        0.19        2.15      7.45 o 
  -5   4   6       17.87       10.69      8.50 o 
  -4   4   6        0.01        4.50      7.56 o 
  -3   4   6        0.17        1.02      7.36 o 
  -2   4   6       40.57       63.19     10.89 o 
  -1   4   6       11.51       12.49      8.54 o 
   0   4   6        0.09       -3.90     11.31 o 
   1   4   6        0.38        1.56      7.80 o 
   2   4   6        8.39       19.61      7.65 o 
   3   4   6        3.32        7.87      7.61 o 
   4   4   6       19.44        8.24      7.40 o 
   5   4   6       39.29       32.16      8.58 o 
   6   4   6       15.25       15.03      7.66 o 
   7   4   6        0.10       -2.10      6.72 o 
 -12   5   6        0.01       13.51     10.68 o 
 -11   5   6        3.86        8.81     10.27 o 
 -10   5   6        0.00       18.70     10.71 o 
  -9   5   6        2.02       15.60     14.43 o 
  -8   5   6        2.10       -4.44      8.13 o 
  -7   5   6       11.41        9.93      8.33 o 
  -6   5   6       13.56       14.64     10.14 o 
  -5   5   6        2.27       -2.91      6.55 o 
  -4   5   6        4.50        5.94      7.77 o 
  -3   5   6       10.77       17.64      9.75 o 
  -2   5   6        1.50        3.12      8.00 o 
  -1   5   6        0.01       10.94      8.26 o 
   0   5   6        0.00        6.57      7.43 o 
   1   5   6        5.15       19.50     12.87 o 
   2   5   6        0.38        1.17     11.70 o 
   3   5   6       13.61       30.59     11.90 o 
   4   5   6        3.21       -1.33      7.00 o 
   5   5   6        0.90        3.23      7.12 o 
   6   5   6        0.86        5.76      7.11 o 
   7   5   6        4.55        8.25      7.61 o 
 -11   6   6        0.03       31.34     19.70 o 
 -10   6   6       27.22       53.04     18.33 o 
  -9   6   6        2.67       23.01     16.38 o 
  -8   6   6       12.85       14.27      9.92 o 
  -7   6   6        0.96        6.74      9.09 o 
  -6   6   6        0.17        5.53      9.36 o 
  -5   6   6        0.46       -0.43      7.49 o 
  -4   6   6        3.33       -2.84      6.84 o 
  -3   6   6        1.51        2.12      7.49 o 
  -2   6   6        1.23        5.23      8.66 o 
  -1   6   6        0.18       -0.08      7.58 o 
   0   6   6        2.59        9.70      8.81 o 
   1   6   6        0.15        7.56      8.81 o 
   2   6   6        0.13        5.82      9.17 o 
   3   6   6       13.94       48.36     17.16 o 
   4   6   6        0.61        7.41     13.26 o 
   5   6   6        5.73        7.09     11.12 o 
   6   6   6        0.04       -2.37      6.93 o 
 -10   7   6        8.76        7.80     14.82 o 
  -9   7   6       23.08       12.98     10.75 o 
  -8   7   6        6.54        6.83     10.48 o 
  -7   7   6        0.12        8.38      9.92 o 
  -6   7   6        0.81        0.98      8.96 o 
  -5   7   6        0.03        5.50     11.51 o 
  -4   7   6        0.78        0.22      7.30 o 
  -3   7   6       10.35       20.88      9.36 o 
  -2   7   6        0.78       -1.24      7.77 o 
  -1   7   6        0.38        9.01      9.08 o 
   0   7   6        1.15        9.98      7.77 o 
   1   7   6        5.99        7.07      8.10 o 
   2   7   6        0.71        4.11     10.92 o 
   3   7   6        3.71       20.28     14.04 o 
   4   7   6        6.57       18.40      8.81 o 
   5   7   6        0.76       17.27     11.51 o 
  -8   8   6       16.22       18.88     13.26 o 
  -7   8   6        7.05        5.27     10.76 o 
  -6   8   6        0.19        0.64      9.09 o 
  -5   8   6        0.50      -10.08      8.15 o 
  -4   8   6        0.35        4.27      9.09 o 
  -3   8   6        0.03        3.19      8.96 o 
  -2   8   6       12.66       13.57      8.21 o 
  -1   8   6        0.05        5.44     15.41 o 
   0   8   6        1.23        6.53      8.77 o 
   1   8   6        3.67        5.70      8.33 o 
   2   8   6        0.12        5.14      7.40 o 
   3   8   6        1.47        7.80      8.00 o 
   4   8   6        0.27       11.49     17.16 o 
  -6   9   6        0.54        2.14      9.24 o 
  -5   9   6        1.75       -0.20      9.83 o 
  -4   9   6        0.51       -0.59      9.38 o 
  -3   9   6        1.61        2.47      7.93 o 
  -2   9   6        0.77        1.56      9.38 o 
  -1   9   6        1.03       -1.07      9.02 o 
   0   9   6        1.56        7.26      8.79 o 
   1   9   6        0.12       -6.41      8.58 o 
   2   9   6        1.51        1.57     11.70 o 
  -8   1   7        0.33       17.94     19.89 o 
  -7   1   7        0.04       28.47     19.11 o 
  -4   1   7        0.39       30.42     14.04 o 
  -3   1   7       13.07       23.01     14.04 o 
  -2   1   7        0.57       17.16     14.04 o 
  -1   1   7        0.02       12.09     13.65 o 
   0   1   7        1.10        6.53      7.66 o 
   1   1   7        2.63       14.28      7.94 o 
   2   1   7        0.47       14.18      7.98 o 
  -5   2   7        7.70       10.14     12.09 o 
  -4   2   7        1.67        4.67      8.38 o 
  -3   2   7        1.75       19.50     12.09 o 
  -2   2   7        7.69       26.52     14.43 o 
  -1   2   7        4.03       13.26     13.65 o 
   0   2   7        0.12       14.82     13.65 o 
   1   2   7        1.51        7.42      7.77 o 
   2   2   7        3.86       10.79     12.48 o 
  -6   3   7        6.29        4.29     13.26 o 
  -5   3   7        8.17       13.33      8.10 o 
  -4   3   7        0.20        6.00      7.98 o 
  -3   3   7        6.66        7.14      7.98 o 
  -2   3   7        0.00       35.10     14.43 o 
  -1   3   7        0.34        8.97     13.26 o 
   0   3   7        0.02       21.84     14.82 o 
   1   3   7        1.30       14.04     13.65 o 
  -5   4   7        1.44       66.69     65.52 o 
  -4   4   7        1.18       10.22      8.10 o 
  -3   4   7        0.54        6.24      8.41 o 
  -2   4   7        0.00        7.30     12.29 o 
  -1   4   7        1.06       19.11     14.04 o 
   0   4   7        1.88       17.05      9.56 o 
                                                 
